# Supplementary material for: FMRP modulates the Wnt signalling pathway in glioblastoma
Source: Cell Death Dis. 2022 Aug 18;13(8):719. doi: 10.1038/s41419-022-05019-w (PMC9388540; doi:10.1038/s41419-022-05019-w)
Supplement: Supplementary file 3 — Supplementary Table 1 [file 41419_2022_5019_MOESM3_ESM.xlsx]

## Sheet: Foglio1
	Supplementary Table 1. Clinical and pathological features of the 28 human glioblastoma tumors from which the GSC lines were generated.
	GSC	STEM	AGE	SEX	LOCALIZATION	KPS	RELAPSE	OS (mos)	PFS (mos)	MGMT	EGFRvIII	PTEN	VEGF	Ki67 (%)	FMRP	FMR1 mRNA
	1	yes	40	M	temporal	80	no	12.5	6	M	neg	normal	hyper	20	1.35575	0.112958
	23	yes	77	M	parietal	20	no	2	1	UM	neg	normal	hyper	50	2.20359	0.192237
	28	yes	72	M	frontal	80	no	11.5	6	M	neg	hypo	hyper	5	1.45691	0.722574
	61	yes	59	M	occipitale	80	no	6	3	UM	pos	normal	normal	35	1.3262	0.0955869
	67	yes	48	M	parietal	20	no	2	1	UM	neg	hypo	hyper	20	1.46222	0.258296
	68	yes	58	M	parietal	60	no	10.5	4	UM	neg	normal	normal	10	1.43094	0.154421
	74	yes	70	F	frontal	60	no	8	6	UM	pos	normal	hyper	15	2.50638	0.0931628
	76	yes	48	F	frontal	70	no	42	34	UM	neg	NA	hyper	15	0.818076	0.456828
	83	yes	52	M	temporal	70	no	8	4	UM	pos	normal	hyper	40	1.42459	0.14137
	112	yes	49	F	parietal	70	no	6	4	M	pos	hypo	hyper	18	1.63006	0.0306719
	120	yes	53	M	parietal	80	si	16.5	8	UM	neg	normal	hyper	30	1.79718	0.341659
	144p	yes	57	M	temporal	70	no	26	18	M	pos	normal	hyper	40	1.2125	0.140024
	147	yes	69	F	frontal	60	no	11	7	UM	neg	normal	hyper	25	1.52004	0.137398
	148	yes	55	M	parietal	50	si	8	5	UM	neg	normal	hyper	70	1.92308	0.179598
	163	yes	56	M	parietal	60	no	2	1	UM	neg	hypo	normal	15	2.30246	0.106274
	166	yes	47	M	temporal	80	no	16	11	M	neg	hypo	hyper	35	1.2821	0.303573
	169	yes	61	M	temporal	70	no	9	4	UM	neg	hypo	hyper	40	1.9625	0.192337
	171	yes	74	M	frontal	70	si	17	10	M	pos	normal	normal	10	1.48591	0.759902
	181	yes	64	F	occipital	60	si	17	12	M	pos	normal	hyper	10	1.68841	0.28501
	196	yes	71	F	parietal	60	no	5	4	M	pos	hypo	hyper	25	0.946545	0.187512
	206	yes	76	M	temporal	60	no	27	14	M	neg	hypo	hyper	50	0.996087	0.316338
	208	yes	66	M	temporal	70	si	33	20	UM	neg	hypo	hyper	40	1.2493	0.259112
	213	yes	50	M	frontal	40	si	10.5	9	M	neg	hypo	hyper	30	1.49666	0.265291
	220	yes	63	M	frontal	60	no	5	4	UM	neg	normal	hyper	30	2.15802	0.402163
	242	yes	64	M	temporal	70	no	23	13	M	neg	hypo	normal	25	2.44223	0.334695
	257	yes	57	M	multicenter	70	no	23	7	M	pos	hypo	hyper	50	1.11842	0.200545
	262	yes	38	M	temporal	90	no	4	1	UM	neg	normal	hyper	35	1.70085	0.148442
	275	yes	58	M	occipital	80	no	12	6	M	neg	NA	hyper	50	1.26074	0.216417
	KPS, Karnofsky Performance Status;
	MGMT, O6-methylguanine-DNA methyltransferase;
	M, methylated;
	UM, unmethylated;
	EGFRvIII, epidermal growth factor receptor variant III;
	PTEN, Phosphatase and tensin homolog deleted on chromosome 10;
	VEGF, vascular endothelial growth factor;
