# Supplementary material for: FMRP modulates the Wnt signalling pathway in glioblastoma
Source: Cell Death Dis. 2022 Aug 18;13(8):719. doi: 10.1038/s41419-022-05019-w (PMC9388540; doi:10.1038/s41419-022-05019-w)
Supplement: Supplementary file 4 — Supplementary Table 2 [file 41419_2022_5019_MOESM4_ESM.xlsx]

## Sheet: LFC
Supplementary Table 2 - Dysregulated genes upon downregulation of FMR1 mRNA in GSCs
Gene_Name	logFC.148	adj.P.Val.148	logFC.163	adj.P.Val.163	logFC.169	adj.P.Val.169
A1BG-AS1	-0.269103	0.0368567	-0.209691	0.0960033	0.93551	3.69136e-06
A2M	-4.53053	7.49237e-07	2.95664	4.05427e-05	-2.87053	5.26227e-05
A2M-AS1	-0.912331	0.136216	-0.731762	0.23132	-1.37165	0.0303777
A4GALT	-1.76692	0.00199077	0	1	-2.51072	0.000124885
AAAS	-0.275003	0.00889427	0.0254553	0.819178	-0.216176	0.0314581
AACS	-0.644626	0.000678649	-0.457888	0.00728747	-0.25399	0.105831
AADAT	-0.186417	0.321754	0.191785	0.307491	-1.15955	2.10091e-05
AAED1	0.0433538	0.840211	-0.543477	0.00718777	0.542646	0.00725487
AAGAB	0.0573724	0.570024	-0.41718	0.000487293	-0.443144	0.000298172
AAK1	-0.00980183	0.977249	0.169522	0.353568	-0.228367	0.207355
AAMDC	0.349725	0.139994	0.490636	0.04319	0.665431	0.00930462
AAMP	-0.201636	0.157567	-0.209774	0.141766	-0.353622	0.0186254
AAR2	-0.0342466	0.784549	-0.596692	7.97369e-05	0.0696469	0.547853
AARS	-0.176417	0.145628	-0.124602	0.30594	0.0933935	0.449985
AARS2	-0.340912	0.013147	-0.282551	0.0337	0.927512	5.29048e-06
AARSD1	-0.584626	0.238552	0.21591	0.686001	0.0813638	0.894169
AASDH	-0.380398	0.00398318	0.0142711	0.927412	-0.664707	4.97538e-05
AASDHPPT	-0.34151	0.204595	-0.128232	0.654472	0.161863	0.563227
AASS	-0.359844	0.019365	-0.433266	0.00680328	-0.995845	8.8724e-06
AATF	-0.0726601	0.606233	0.835709	2.03582e-05	0.380482	0.00891677
AATK	-3.34294	1.05998e-05	-0.0890847	0.88326	0.954031	0.0607191
AB019441.29	0.0267613	0.970558	-0.402247	0.346354	-0.292478	0.501867
ABAT	-0.476071	0.269143	-1.41828	0.00340233	-1.86754	0.000449778
ABCA1	0.791188	0.065291	-0.275827	0.528033	-1.39519	0.00341168
ABCA10	-0.305448	0.456936	0.274799	0.506131	-0.474791	0.237668
ABCA11P	-0.174144	0.679287	-0.805351	0.0450952	0.0851449	0.853422
ABCA13	1.52272	0.0129294	1.55071	0.011686	-0.580192	0.314393
ABCA17P	0.936237	0.00267268	-0.596988	0.0346355	0.395452	0.149061
ABCA2	0.102865	0.678304	-0.231134	0.319869	-0.302019	0.191148
ABCA3	0.104628	0.530918	0.272672	0.0935692	0.836511	0.000103513
ABCA4	0.497904	0.541798	-2.14764	0.0111664	0.0322649	0.98699
ABCA5	-0.652841	0.000225779	0.253965	0.0695732	-1.31185	3.62593e-07
ABCA6	0.675038	0.20016	-1.88944	0.00191789	-1.10586	0.0411015
ABCA7	1.35119	4.1061e-05	-0.448904	0.0601043	-0.147429	0.544568
ABCA8	0.498566	0.279442	-0.876095	0.060851	-2.05559	0.000356734
ABCB1	5.24243	5.67556e-06	0.514069	0.495004	3.24748	0.00038602
ABCB10	-0.0105032	0.96078	-0.0661778	0.649361	0.670351	0.000168023
ABCB4	1.10093	0.0599476	0.514069	0.37721	-0.226912	0.71673
ABCB6	-0.117258	0.756082	-0.0701218	0.862281	-0.851064	0.0181411
ABCB7	0.172919	0.0889313	0.291981	0.00783103	0.0628628	0.547771
ABCB8	-0.207235	0.244489	-0.575952	0.0038606	-0.500033	0.0093328
ABCB9	0.610338	0.00859169	0.379164	0.0797168	-0.544796	0.0162926
ABCC1	-0.701377	0.00615741	-0.313709	0.177847	-0.14695	0.542483
ABCC10	-0.0794933	0.699858	-0.304911	0.111534	0.319967	0.0957154
ABCC2	-0.562705	0.195197	-0.223775	0.625194	1.25457	0.00795345
ABCC3	1.78969	0.0229051	-0.995824	0.185319	0.63987	0.401382
ABCC4	-0.755784	0.000747756	-0.194367	0.296727	-0.583736	0.00467802
ABCC5	-0.0393864	0.835821	-0.342093	0.0420913	-0.226718	0.166805
ABCC6	0.887318	0.0090199	-0.949296	0.0059889	2.70831	9.40111e-07
ABCC6P1	0.748362	0.320091	-0.63593	0.402096	3.02652	0.000789774
ABCC6P2	1.27451	0.00980094	0.573886	0.209303	1.57005	0.00259471
ABCC8	-1.31477	0.00921123	-0.308811	0.521323	-2.21523	0.000218001
ABCD1	0.162727	0.553008	-0.147686	0.593074	-0.841614	0.00430182
ABCD2	0.730149	0.102782	-2.87107	1.45792e-05	-0.983363	0.0326764
ABCD3	0.341865	0.117072	0.582479	0.0122732	0.102153	0.659317
ABCD4	-0.254823	0.170819	-0.227778	0.221184	-0.160265	0.395591
ABCE1	-0.718026	0.00269549	0.22804	0.279285	0.252111	0.230622
ABCF1	0.196642	0.0304911	0.256937	0.00727557	1.00022	5.76148e-08
ABCF2	-0.479622	0.0060789	0.0541707	0.757956	0.394697	0.0185178
ABCF3	-0.00579903	0.983326	-0.525724	0.000625818	-0.232378	0.0691026
ABCG1	-0.386666	0.370964	0.358344	0.409233	-2.30056	7.42895e-05
ABCG2	1.27089	0.000164527	-1.54839	2.92759e-05	0.672743	0.0146079
ABCG4	-1.2155	0.0428885	-1.18705	0.0473651	1.33143	0.028532
ABHD1	-1.36489	0.000209934	-0.533201	0.0663156	-0.277685	0.335505
ABHD10	0.402244	0.00481066	0.397276	0.00520844	0.832935	1.38653e-05
ABHD11	0.0202001	0.944324	0.135786	0.519071	0.434654	0.038546
ABHD12	-0.196785	0.132659	-0.557921	0.000514343	0.289095	0.0323386
ABHD13	0.160603	0.330092	-0.288154	0.08158	-0.394936	0.0215011
ABHD14A	0.662518	0.00407821	-0.848016	0.000696352	0.0582175	0.803522
ABHD14B	0.215572	0.20809	-0.629112	0.00161228	0.38392	0.0305874
ABHD15	0.791717	0.00022535	0.729763	0.000438666	0.466276	0.00986296
ABHD16A	0.013787	0.983765	-0.316164	0.299871	-0.183134	0.561978
ABHD17A	0.215592	0.301023	-0.329669	0.113667	0.397618	0.0596208
ABHD17B	-0.525005	0.00193025	0.111525	0.456524	0.14486	0.32604
ABHD17C	0.0224495	0.910372	-3.40054	7.93389e-11	-0.908538	3.88253e-05
ABHD18	-0.0951316	0.587945	0.0625545	0.733715	0.437503	0.0143696
ABHD2	0.213166	0.474021	0.566683	0.0557645	-0.638093	0.0336706
ABHD3	1.42467	0.000101734	0.04659	0.889673	0.565307	0.0444864
ABHD4	0.412093	0.00298585	0.349455	0.00853392	-0.324857	0.0129953
ABHD5	0.232009	0.0566888	-0.809894	9.30846e-06	-0.226521	0.0621807
ABHD6	0.66017	0.0189463	-0.641253	0.0219296	0.320985	0.229637
ABHD8	0.0688389	0.767941	-1.17942	5.08728e-05	-0.2081	0.324582
ABI1	-0.0670053	0.663647	0.530275	0.00161033	0.0568977	0.716771
ABI2	0.11359	0.434756	0.388998	0.0112023	-0.844199	3.2249e-05
ABI3BP	0.886471	0.00692068	0	1	0.943575	0.00468039
ABL1	0.340319	0.00389939	-0.233133	0.0322957	-0.593824	4.90279e-05
ABL2	-0.427037	0.0217493	0.0266308	0.905398	-0.796343	0.000347981
ABLIM1	-1.42255	9.61591e-06	0.807238	0.00118271	0.205901	0.331685
ABLIM2	-0.428588	0.464024	-0.131853	0.843093	0.869695	0.129707
ABLIM3	0.0676264	0.908058	1.49221	0.0039398	1.30605	0.0090579
ABR	-0.391464	0.152947	1.49439	6.4991e-05	-0.637056	0.0255432
ABRACL	-0.0262714	0.947048	-0.291449	0.293863	-0.255002	0.361128
ABT1	0.354733	0.0116452	-0.363042	0.010191	0.692965	8.69711e-05
ABTB1	1.54229	2.39258e-05	-1.45889	3.9543e-05	-0.204759	0.425456
ABTB2	-2.89959	6.03583e-08	1.16556	0.000300778	-0.278174	0.277192
AC000068.5	1.36519	0.00126108	-0.705739	0.0541235	0.775227	0.0363846
AC000123.2	-0.168737	0.573092	0.42261	0.142036	-0.0158804	0.976454
AC000123.3	-0.509724	0.121166	0.641487	0.0547788	1.07152	0.00361987
AC000403.4	0.593761	0.275789	-1.0361	0.0607293	-2.00165	0.00158014
AC002117.1	0.571775	0.354641	0.641595	0.296506	0.0465807	0.961196
AC002310.12	0.170312	0.542961	0.258403	0.342542	0.579792	0.037214
AC002454.1	2.32174	1.44522e-06	8.88178e-16	1	-1.81295	1.46928e-05
AC002467.7	0.791834	0.00624906	0.810202	0.00540972	0.824077	0.00486302
AC002480.3	-0.325493	0.44581	-1.66122	0.000908359	2.91015	7.31073e-06
AC003991.3	-0.592587	0.177387	2.25206	0.000113773	2.37285	7.21544e-05
AC004076.5	-0.704415	0.0284927	-0.342566	0.26944	0.0116449	0.989482
AC004158.3	1.69758	0.012888	1.20303	0.0637026	-0.977163	0.127341
AC004381.6	0.229081	0.360596	-0.615461	0.0186481	0.216368	0.389689
AC004453.8	0.496704	0.291823	-0.695514	0.139244	-0.305156	0.529503
AC004540.4	1.8863	1.35949e-05	-0.279916	0.33843	0.854867	0.00705876
AC004540.5	1.70865	0.000274091	-0.982834	0.0129102	-0.350918	0.346973
AC004870.4	-1.77636e-15	1	0.148618	0.771873	2.58268	5.14296e-05
AC004893.11	-0.307716	0.0629138	-0.50994	0.00483086	0.367906	0.0295433
AC004951.6	-0.490557	0.520724	-0.606023	0.420892	-0.510808	0.502044
AC004967.7	0.0191105	0.959519	0.0501482	0.861579	0.0314795	0.920729
AC004980.7	-0.227358	0.314982	-0.369874	0.102073	-0.147346	0.526049
AC005076.5	0.804653	0.00622508	1.10858	0.00065736	0.131705	0.642375
AC005154.6	0.198668	0.452376	0.125246	0.648851	-0.555772	0.0371319
AC005154.7	0.407305	0.572784	-0.689697	0.322733	-0.412681	0.567393
AC005224.2	-0.398752	0.296855	0.85034	0.0311297	0.922236	0.0209921
AC005306.3	-0.0661995	0.877177	-1.15111	0.00389836	-0.0945649	0.816814
AC005329.7	0.506943	0.0295263	-0.526892	0.0245472	-0.312111	0.164483
AC005519.4	-0.489876	0.227052	0.00888037	1	-0.413927	0.309619
AC005562.1	-0.48403	0.154717	1.37876	0.000770337	-0.666563	0.054333
AC005592.1	0.874841	0.194426	-2.21954	0.00346079	-0.0789993	0.930277
AC005592.2	0.719601	0.0994072	-1.01244	0.0253428	-0.319029	0.472851
AC005609.16	-0.563253	0.284198	-0.526336	0.318288	1.12365	0.0374304
AC005682.5	-0.904957	0.113261	0.259762	0.669788	-1.89188	0.00323847
AC005754.8	-0.844117	0.0193525	-0.242656	0.490719	-0.176911	0.624528
AC005785.5	-0.31752	0.788749	-0.354342	0.761843	0.812569	0.450618
AC005786.7	1.86897	0.04293	-0.805923	0.375862	1.42129	0.115707
AC005932.1	-0.867021	0.0110707	1.7827	5.1188e-05	1.78192	5.1379e-05
AC006050.2	-0.1634	0.287973	0	1	2.66454e-15	1
AC006262.5	-1.77636e-15	1	3.85543	1.1927e-05	4.09852	6.79486e-06
AC006538.1	-0.104347	0.784192	-0.120047	0.748829	1.04023	0.00558121
AC006946.16	-0.173545	0.759767	-2.71391	8.56296e-05	0.632475	0.21753
AC006978.6	0.775914	0.00239726	-0.404861	0.073325	0.20677	0.359051
AC007036.6	4.48351	3.38191e-05	-0.234472	0.783787	0.0449648	0.973754
AC007038.7	-0.57623	0.278126	-0.508784	0.340714	-0.214075	0.709157
AC007191.4	-0.145184	0.712736	0.760198	0.0416999	-0.307077	0.405163
AC007246.3	1.17404	7.87341e-05	1.88618	9.90952e-07	0.703813	0.00413294
AC007255.8	-0.284972	0.628809	-1.80792	0.00388889	-1.80038	0.00399913
AC007277.3	1.18988	0.122739	1.59087	0.0434691	1.83527	0.0224968
AC007292.6	0.391953	0.358333	-0.535063	0.205677	0.417477	0.326499
AC007319.1	7.32758	3.23287e-09	0.322684	0.519835	0.341891	0.493495
AC007383.3	-0.0952391	0.718256	0.929068	0.00119599	-0.164765	0.509746
AC007405.6	0.71299	0.11675	0.465254	0.306665	-0.714325	0.116114
AC007566.10	-0.774826	0.00979897	0.377254	0.174472	0.811528	0.00743028
AC007773.2	0.624667	0.055391	-0.591317	0.068387	-0.0828821	0.821738
AC007787.3	-0.788162	0.102879	-0.329026	0.505728	0.84979	0.080137
AC007969.5	1.05071	0.0655465	0.1745	0.781588	-0.0871217	0.901691
AC008746.12	-0.185733	0.812578	-0.223818	0.76905	0.24787	0.742397
AC008982.2	-1.49467	0.0223629	0.127306	0.863657	0.027759	0.984476
AC009005.2	0.108446	0.643335	0.562872	0.0161821	1.88538	1.05785e-06
AC009120.3	-0.703798	0.187198	-0.641671	0.229505	0.580389	0.278084
AC009120.6	0.102142	0.787676	-0.110447	0.768669	0.795364	0.0241639
AC009166.7	-8.88178e-16	1	2.39282	3.05539e-05	0.603033	0.13466
AC009237.8	0.595045	0.113474	-0.0608391	0.895497	1.6924	0.000326637
AC009303.2	0.875085	0.00275393	0.0692891	0.813659	0.390483	0.129711
AC009336.19	-0.603675	0.24404	-0.152278	0.794138	-0.763859	0.14066
AC009403.2	-0.210013	0.501628	0.607974	0.0502759	-0.350154	0.250052
AC009404.2	-0.582585	0.180687	0.297072	0.5072	1.93604	0.000372978
AC009506.1	0.717573	0.0059889	1.57562	1.11572e-05	0.139871	0.571376
AC009518.4	1.55256	0.0150242	-0.446568	0.467631	1.06911	0.0784039
AC009784.3	-1.77636e-15	1	1.90129	5.51332e-06	-0.825646	0.0049931
AC009948.5	-0.0146611	0.956179	0.218208	0.217632	-0.879481	0.000147384
AC009961.3	0.122707	0.828341	0.969029	0.052784	-0.519202	0.291529
AC010127.3	0	1	0	1	-0.996478	5.2792e-07
AC010642.1	-0.357067	0.30263	-0.433352	0.208812	1.26741	0.00160453
AC010729.1	0.140199	0.127219	0	1	2.66454e-15	1
AC010883.5	0.665573	0.0854399	-0.394899	0.305746	0.350997	0.365028
AC010894.3	1.16682	0.0103429	0.55422	0.189592	-0.0290511	0.966648
AC010980.2	-2.19617	8.00501e-05	-0.294521	0.485394	1.96392	0.000208887
AC012074.2	1.66532	0.0280311	0.313732	0.689618	1.27048	0.0842217
AC012146.7	1.00052	4.83109e-05	1.00324	4.71457e-05	-0.0378914	0.855916
AC012354.6	-5.06389	7.28439e-07	0.0495333	0.95337	0.342311	0.565107
AC013461.1	0.586772	0.00097836	-0.126765	0.402349	-0.217384	0.145702
AC015849.16	1.18231	0.0142289	0.413417	0.366344	0.63162	0.163395
AC016745.3	0.820452	0.0983614	1.29237	0.0139365	-0.20515	0.700368
AC016747.3	2.31841	4.30907e-09	0.0773881	0.645605	-0.103074	0.529503
AC021188.4	1.36151	0.0300534	0.93384	0.123992	1.27127	0.0408854
AC021218.2	-1.77636e-15	1	1.80019	3.80356e-08	-0.146401	0.338019
AC022007.5	1.37233	0.0222326	-0.552882	0.338314	-0.522325	0.367065
AC024560.3	-0.124617	0.662895	-0.0190426	0.964887	-0.0229367	0.9541
AC025171.1	-0.343019	0.438858	0.854907	0.053763	0.742423	0.0900454
AC025335.1	1.04412	0.00551172	-0.27912	0.420435	-0.368376	0.280813
AC026271.5	-0.184286	0.570705	-0.0814245	0.82031	0.956687	0.00549983
AC027612.6	0.636359	0.0411992	0.322684	0.289203	-0.503729	0.098963
AC034220.3	-0.679967	0.110849	-1.70733	0.000825174	-1.49143	0.00222105
AC046143.3	0.920966	0.00926979	1.19142	0.00171667	0.429754	0.189022
AC061961.2	0.151465	0.249827	0	1	2.66454e-15	1
AC062029.1	0.866928	0.00129235	-0.103323	0.673903	-0.510706	0.0313338
AC064875.2	-0.0551509	0.916941	0.359138	0.386956	-1.69892	0.000651895
AC068057.1	0.331287	0.699334	-1.49114	0.0641726	0.435032	0.600815
AC068137.13	1.24263	0.0624111	0.457433	0.497734	-0.0874645	0.918003
AC068282.3	0.217666	0.290593	0.0434522	0.857736	0.288576	0.159881
AC068535.2	1.00734	0.084685	-1.15478	0.050862	3.4012	3.41807e-05
AC072062.1	0.558583	0.410685	0.451671	0.511655	-0.00675311	1
AC073046.25	-0.461998	0.390106	0.112196	0.857835	-0.949855	0.0765807
AC073283.4	0.19144	0.650905	1.56484	0.000979673	0.714229	0.0760796
AC073415.2	-0.55957	0.338906	0.918654	0.11512	-0.355034	0.556263
AC074117.10	-0.346892	0.139608	-0.502709	0.0373105	0.499256	0.0384907
AC074141.3	0.434718	0.291574	-1.50779	0.00161877	-0.575012	0.161624
AC074212.5	-0.227503	0.426685	0.609643	0.0355556	1.68349	2.88729e-05
AC074212.6	-0.232648	0.659555	-0.0870102	0.885104	-0.500981	0.314452
AC074286.1	1.3069	0.000638478	1.19097	0.00128282	0.07204	0.844003
AC074289.1	0.379976	0.158525	0.299396	0.267431	0.247395	0.362974
AC078842.3	0.343751	0.45791	1.7998	0.000905953	-0.689819	0.129021
AC079807.2	0.0356525	0.96637	0.435102	0.406079	0.176222	0.757464
AC079922.2	0.0691913	0.895603	0.355144	0.412126	0.218089	0.627616
AC079922.3	1.05735	0.000650928	-0.177787	0.497365	-0.497845	0.0553236
AC083843.1	-0.366835	0.108821	0.874467	0.00116457	-0.353881	0.121532
AC083843.4	-1.10857	0.133141	0.969109	0.188174	-0.54505	0.469531
AC083899.3	-0.435382	0.0401466	0.0996036	0.649694	-0.243024	0.239356
AC084219.4	-0.919449	0.00085782	-0.414252	0.0748706	-0.212749	0.359122
AC090044.2	-0.493352	0.308054	0	1	-0.360415	0.464264
AC090587.4	0.256261	0.631199	0.135772	0.814785	-0.29283	0.578897
AC091133.1	0.275569	0.572908	0.604064	0.197788	-0.442958	0.349078
AC091729.9	0.395622	0.00454497	-0.895687	5.63554e-06	-0.764753	2.39733e-05
AC092066.1	0.232513	0.326168	-0.136362	0.57844	1.20491	0.000114447
AC092168.2	-0.830474	0.122452	1.1769	0.0335194	0.94862	0.0797449
AC092198.1	4.3024	3.93214e-09	0	1	-1.38601	0.000214342
AC092835.2	-0.7446	0.0281662	0.498496	0.127753	-0.550031	0.0941483
AC093323.3	-0.129265	0.524922	-0.449498	0.0281158	0.0849586	0.688866
AC093375.1	-8.88178e-16	1	8.88178e-16	1	-1.09248	0.00236821
AC093388.3	0.216131	0.740304	0.1933	0.769587	-1.5015	0.0167517
AC093495.4	0.0974906	0.909407	-1.55988	0.0265251	-0.717748	0.289282
AC093616.4	-1.15897	0.00827351	0.693758	0.0884463	-0.643496	0.112679
AC093627.9	-0.745412	0.0318676	-1.44638	0.000479199	-0.98715	0.00710699
AC093642.1	-1.34271	0.00607227	0.854649	0.0589849	3.6535	1.51297e-06
AC093642.3	-0.858377	0.00901552	0.798399	0.0136181	2.34862	2.66427e-06
AC093642.5	1.2879	0.0100815	0.765951	0.100878	-0.598741	0.197017
AC093673.5	0.822567	0.0331759	2.19564	3.39931e-05	1.2324	0.00341073
AC093818.1	1.1342	0.00704761	0.882402	0.0275909	-2.084	7.03772e-05
AC093838.4	-0.0553638	0.818931	-0.464691	0.0329831	0.483848	0.0274104
AC093901.1	1.24677	0.0360472	0.622156	0.282112	1.32427	0.0273824
AC097662.2	-0.132151	0.599437	0.163092	0.509413	-0.739934	0.00533497
AC097713.3	2.88046	2.03191e-05	5.04413	8.99851e-08	-0.0827265	0.882748
AC097724.3	0.373573	0.441084	0.822744	0.0863173	1.15322	0.0208824
AC098614.2	-0.568278	0.348316	0.10864	0.881142	-1.28892	0.0373011
AC104653.1	2.54364	0.00266585	1.13813	0.126937	1.03659	0.163395
AC105760.2	0.753557	0.0863678	1.11702	0.0156512	-0.74732	0.0888299
AC106786.1	-1.79367	0.00132973	-1.59195	0.00309632	-2.16226	0.000311102
AC108142.1	1.05925	2.32096e-07	0	1	2.66454e-15	1
AC108463.2	0.481607	0.453174	1.1586	0.0690667	-0.521732	0.414095
AC108488.4	-1.17188	0.000310573	1.18241	0.00028876	0.273791	0.289665
AC108676.1	-1.77636e-15	1	-0.191296	0.796801	-0.718094	0.276487
AC113189.5	0.161607	0.498319	0.223855	0.338764	1.17547	0.000126141
AC114271.2	0.922539	0.0011878	-0.138214	0.582647	0.933912	0.00108674
AC114730.3	0.331287	0.574791	-1.71094	0.00605831	1.14156	0.0487771
AC116609.2	0.985826	0.116129	-2.06433	0.00338019	0.80386	0.198225
AC125232.1	-0.188177	0.449985	0.386436	0.114756	0.286362	0.241042
AC129492.6	-1.25208	0.0113989	0.0313376	0.96712	-0.353635	0.452503
AC133785.1	0.659478	0.142009	1.86847	0.000629123	-0.0464443	0.940783
AC137934.1	2.01924	0.0253175	0.0638228	0.962755	0.000420912	1
AC138035.2	-0.607983	0.259658	-0.270209	0.634795	-0.900327	0.0966034
AC139100.4	0.174927	0.735928	-0.665802	0.159404	0.325099	0.503854
AC140542.2	3.0946	0.000147838	0.550259	0.382789	-0.896694	0.150376
AC141586.5	-0.306271	0.313848	-0.049719	0.893928	-0.0281634	0.948366
AC142472.6	1.34351	3.6996e-05	0.345703	0.134922	0.0579326	0.827708
AC144449.1	2.30964	0.000263697	0.585705	0.239882	0.660894	0.184256
AC144652.1	1.06457	0.000459838	-0.0441042	0.882121	-0.0652534	0.816814
AC147651.4	-8.88178e-16	1	0	1	-2.02256	8.49118e-09
AC156455.1	-0.386919	0.59873	0.242845	0.754021	-0.494753	0.492563
ACAA1	0.0975959	0.59155	-0.679178	0.00102695	-0.140621	0.426793
ACAA2	0.357268	0.0251926	0.747039	0.000171332	0.447891	0.00732619
ACACA	-0.20223	0.139394	0.566734	0.000648912	0.0447278	0.768292
ACACB	-0.0391844	0.886654	0.148095	0.525127	-0.387677	0.0883956
ACAD10	0.339815	0.044098	0.074177	0.6743	-0.675743	0.00070464
ACAD11	0.0463995	0.930146	-0.793821	0.0494308	-1.02989	0.0143741
ACAD8	-0.295511	0.0236895	0.192027	0.12566	0.161684	0.195708
ACAD9	0.38402	0.000321045	0.801809	3.78928e-07	0.870317	1.66743e-07
ACADL	1.38225	0.0212114	-4.85223	1.11307e-06	0.972784	0.0912758
ACADM	0.391278	0.0449055	0.437381	0.0272891	0.383208	0.0489372
ACADS	0.424498	0.0207751	-0.278294	0.113044	0.218605	0.211337
ACADSB	-1.18569	1.27776e-06	1.2615	7.02839e-07	0.160347	0.259106
ACADVL	0.287276	0.296681	0.889637	0.00381662	0.134516	0.643575
ACAP2	0.292162	0.0460014	-0.0218877	0.903074	-0.293426	0.0451797
ACAP3	0.137507	0.588668	-0.217199	0.377285	0.316059	0.193717
ACAT1	0.463767	0.0430646	0.318977	0.153844	0.786945	0.00218116
ACAT2	-0.717279	0.0345127	0.197024	0.564478	0.635356	0.0575428
ACBD3	0.250208	0.0156741	-0.132544	0.174469	-0.154499	0.115037
ACBD4	1.5377	3.70134e-05	0.125008	0.656727	-0.562879	0.0383446
ACBD5	0.0969303	0.348525	0.590813	4.06541e-05	-0.0105062	0.941609
ACBD6	0.159587	0.117413	0.0680464	0.515472	-0.0856519	0.405916
ACBD7	-0.203787	0.592662	0.422849	0.245933	0.334321	0.363075
ACCS	0.425233	0.070254	-0.190969	0.417849	0.00953332	0.986866
ACD	0.154278	0.224614	-0.59483	0.000243613	0.045644	0.743902
ACER2	0.902913	0.00094725	0.452245	0.0525658	-0.484212	0.0394806
ACER3	1.22912	9.63082e-08	0.6986	2.24564e-05	1.50596	1.18067e-08
ACHE	-0.356775	0.483031	-1.07154	0.0361584	1.4297	0.00804639
ACIN1	-0.449676	0.000724415	0.220988	0.0492448	0.490108	0.000365879
ACKR3	-1.01119	0.129734	3.33336	0.000138486	5.79077	8.65413e-07
ACLY	0.106925	0.405366	0.0212065	0.89158	0.258129	0.0464721
ACO1	0.457923	0.000132297	-0.144402	0.113876	0.0515828	0.587607
ACO2	-0.289334	0.0194904	0.614338	9.70788e-05	-0.313779	0.0126438
ACOT1	-0.445686	0.148301	0.345184	0.263337	1.36204	0.000389693
ACOT11	1.16727	0.00547638	-0.934931	0.0195001	-0.631352	0.0990263
ACOT12	0.240618	0.744953	-0.0987677	0.907568	-1.54155	0.0274565
ACOT13	0.940093	5.41401e-06	0.827547	1.74906e-05	0.668481	0.000116515
ACOT2	-0.262898	0.398261	0.915451	0.00654273	0.727664	0.0233694
ACOT7	-0.179461	0.325144	0.589749	0.00374439	-0.0753899	0.700337
ACOT8	0.354413	0.0141776	-0.733083	7.17757e-05	0.127675	0.350896
ACOT9	-0.303793	0.0420284	0.237846	0.103951	-0.424813	0.00744638
ACOX1	-0.168986	0.0976837	0.885373	8.33632e-07	0.655383	1.42928e-05
ACOX2	-0.286081	0.39068	-1.32634	0.000806198	-0.981418	0.00650863
ACOX3	0.18139	0.357075	0.508759	0.0143201	0.069137	0.748014
ACP1	-0.182531	0.262408	0.627653	0.00111907	0.153825	0.347997
ACP2	0.171775	0.360908	0.0432053	0.841968	0.686173	0.00157842
ACP6	-1.90524	2.9576e-09	-0.773018	2.18166e-05	-0.992978	2.10706e-06
ACP7	-8.88178e-16	1	-0.628002	0.389995	-0.486736	0.51197
ACPP	0.872698	0.172725	-4.02668	1.84166e-05	-0.146069	0.84476
ACRBP	0.839933	0.0313984	-0.823945	0.0342451	-0.738258	0.0546122
ACRC	-0.990969	0.00253008	0.6646	0.0264831	0.0351905	0.926216
ACSBG1	-0.70827	0.191244	1.46523	0.011686	3.95081	4.70679e-06
ACSF2	1.40608	0.000997392	0.229268	0.536619	-0.744449	0.0429887
ACSF3	-0.268664	0.0195928	-0.0610603	0.593776	-0.00736548	0.967625
ACSL1	0.93407	0.00133092	1.27502	0.000109368	-0.474344	0.0597294
ACSL3	-0.548812	0.00018781	1.35878	3.53703e-08	-0.897358	2.18953e-06
ACSL4	-0.290223	0.0810308	1.28954	2.37229e-06	-0.158143	0.340657
ACSL5	0.882307	0.113591	1.34536	0.0209732	2.90011	9.65719e-05
ACSL6	0.230498	0.713233	0.392094	0.509846	0.183348	0.776149
ACSM3	3.22322	0.000769093	0.40551	0.628371	0.295547	0.734014
ACSS1	1.24807	0.0197196	2.66321	9.48353e-05	0.948227	0.0662993
ACSS2	-0.712617	0.0225553	0.287217	0.33955	0.364285	0.222463
ACSS3	1.20762	0.062725	-1.89	0.0068752	0.301418	0.657836
ACTA2	0.617905	0.195773	1.11628	0.0251278	-0.99342	0.0427462
ACTB	0.287898	0.0194838	0.204031	0.0842851	-0.238949	0.0462947
ACTG1	0.375704	0.0010293	0.245846	0.0159133	-0.111829	0.245566
ACTG1P17	-0.633369	0.112597	0.186302	0.660349	0.942219	0.0233886
ACTG2	3.58122	1.12037e-05	0.329651	0.556465	-5.19083	3.18886e-07
ACTL10	-0.349202	0.408143	-2.76253	1.11349e-05	-2.26028	6.78242e-05
ACTL6A	0.225907	0.0401466	-0.505606	0.000227951	0.0338501	0.776966
ACTL8	-3.31008	0.00102941	1.5016	0.0795834	1.08809	0.199179
ACTN1	0.129478	0.466549	0.533863	0.00545054	-0.608792	0.00226896
ACTN2	-0.174999	0.724381	5.02099	8.05755e-08	3.49239	2.90356e-06
ACTN4	-0.4165	0.0247438	-0.0154879	0.953024	-0.25962	0.144535
ACTR10	0.0361474	0.797806	0.224939	0.075134	-0.101325	0.42545
ACTR1A	-0.382239	0.00131295	0.321794	0.00436017	0.273429	0.0117307
ACTR1B	0.378239	0.001909	0.425569	0.000802132	-0.285402	0.011605
ACTR2	-0.101953	0.341972	0.605096	4.60777e-05	0.176065	0.100248
ACTR3	-0.0445205	0.643662	0.68887	3.20938e-06	0.239902	0.0132829
ACTR3B	-0.229263	0.294644	-0.397339	0.0717983	0.38045	0.0836916
ACTR3C	0.1006	0.924273	-4.10888	0.000118769	0.103059	0.921879
ACTR5	-0.432624	0.000687787	-0.483243	0.000283068	-0.0331591	0.777402
ACTR6	-0.254462	0.113056	0.0678995	0.694043	0.223568	0.162307
ACTR8	0.168144	0.261295	-0.508495	0.00276519	-0.398901	0.0125442
ACTRT3	0.331287	0.284032	8.88178e-16	1	-1.30355	0.000559791
ACVR1	0.562366	0.00409475	-0.18032	0.305815	-0.676028	0.00112427
ACVR1B	-0.62255	0.00209015	0.0736331	0.698126	-0.996053	4.70466e-05
ACVR2A	-0.0283092	0.878034	-0.46623	0.00576614	0.95679	1.96295e-05
ACVR2B	-0.0474008	0.804437	-0.137853	0.421513	-0.496019	0.00711015
ACVR2B-AS1	0.245627	0.526542	-0.084221	0.847748	0.641045	0.0901741
ACY3	1.07081	0.020783	-1.54992	0.00222105	0.895952	0.047233
ACYP1	0.966581	0.00250812	0.287401	0.307271	0.326751	0.243827
ACYP2	-0.126744	0.536493	0.732906	0.00153524	0.83111	0.000595963
ADA	0.194105	0.307449	2.40284	1.87301e-08	3.0208	1.80803e-09
ADAL	0.0550534	0.54553	0.0668981	0.456283	-0.0686705	0.443637
ADAM10	-0.0468179	0.673392	1.0192	2.57222e-07	0.435073	0.000590989
ADAM11	-0.468454	0.178626	0.316147	0.369271	0.74299	0.038265
ADAM12	-0.44255	0.412575	0.385882	0.478604	-0.326693	0.554163
ADAM15	-0.13913	0.520164	-0.45186	0.0365506	0.716204	0.00270085
ADAM17	0.245463	0.0559001	1.2224	2.95705e-07	0.0380513	0.788057
ADAM19	4.78211	3.42015e-05	3.82032	0.000240547	-0.446541	0.600653
ADAM21	1.563	0.0165106	0.963603	0.118987	1.06766	0.0856386
ADAM22	0.248903	0.0700778	2.33452	8.48871e-10	1.59342	4.2191e-08
ADAM23	-0.8296	0.00706194	3.3656	3.56234e-08	-0.224496	0.433886
ADAM28	1.53861	0.0577762	-0.0858616	0.93748	3.75715	0.000230286
ADAM33	-3.20983	6.87604e-05	-3.94142	1.08336e-05	0.948277	0.110419
ADAM8	-0.586762	0.268865	-0.9724	0.069883	1.09431	0.043812
ADAM9	0.842549	0.000249538	0.750376	0.000636577	0.666956	0.0015406
ADAMTS1	0.758712	0.0570871	-4.03195	1.6214e-07	0.651992	0.0980976
ADAMTS10	-0.672219	0.150598	-0.659593	0.15815	-0.835382	0.0769078
ADAMTS12	-0.0489631	0.823996	1.22229	1.57755e-05	-0.599376	0.00477595
ADAMTS13	0.413602	0.075848	-1.339	3.74569e-05	-0.470407	0.0460943
ADAMTS14	-0.920268	0.00278409	-0.0205862	0.961196	0.531887	0.0539717
ADAMTS15	-2.24057	9.42544e-05	-3.768	7.68483e-07	-1.54154	0.0018519
ADAMTS16	0.931547	0.0537984	0	1	-1.79936	0.00126054
ADAMTS17	-1.22494	0.000489908	-0.628402	0.0329207	-1.84646	1.39628e-05
ADAMTS18	3.92712	4.61299e-05	0.371307	0.609069	9.68838	6.78458e-09
ADAMTS19	-0.129899	0.837603	-5.2499	3.2439e-07	0.690363	0.206357
ADAMTS2	-7.50392	2.60743e-08	1.59263	0.0141364	0.349549	0.582747
ADAMTS20	0.0703142	0.843672	-1.1032	0.00185201	0.282412	0.360908
ADAMTS3	0.10037	0.85174	1.91339	0.000618127	0.189754	0.701729
ADAMTS4	2.78671	0.000204188	5.8302	2.15357e-07	-0.937569	0.109013
ADAMTS5	1.9008	0.00214769	-0.223079	0.701625	4.32326	1.86968e-06
ADAMTS6	0.839375	0.160258	1.24176	0.0428389	-1.86939	0.00484691
ADAMTS7	-0.174533	0.615974	2.16582	1.27325e-05	2.03619	2.24502e-05
ADAMTS7P4	-8.88178e-16	1	1.52441	0.00473425	1.00297	0.0439089
ADAMTS9	2.3088	6.61655e-08	0.312409	0.128991	-0.635424	0.0051742
ADAMTS9-AS2	1.31141	0.0274545	-0.102116	0.882772	-0.872751	0.127887
ADAMTSL1	1.84928	0.0017985	2.73457	7.84225e-05	-0.563383	0.27171
ADAMTSL4	2.26511	0.000253595	-0.709661	0.144662	-1.19667	0.0193144
ADAMTSL5	1.15162	0.132686	-0.185341	0.834116	-0.633438	0.414635
ADAR	-0.151696	0.194725	-0.388746	0.00325225	-0.288502	0.0191892
ADARB1	-0.500655	0.0346921	-0.682772	0.00667257	-0.0903565	0.717237
ADARB2	-0.81178	0.105286	0	1	2.66454e-15	1
ADAT1	0.210114	0.0875154	0.315313	0.0149677	0.446176	0.00166243
ADAT2	-0.402796	0.0174698	0.509433	0.00439981	0.0265484	0.893066
ADAT3	0.712668	0.018387	-0.317412	0.269179	-0.298196	0.300163
ADCK1	-0.0242485	0.920293	-0.0305	0.894491	0.722627	0.00108073
ADCK2	0.403631	0.00370287	-0.524841	0.000549599	-0.26266	0.0392382
ADCK5	-0.350723	0.11262	-0.283429	0.197797	0.403474	0.0704203
ADCY1	-0.984609	0.170425	0.34225	0.654349	5.06818	6.36909e-06
ADCY10P1	0.336448	0.138512	0.72235	0.00430171	-0.277356	0.221378
ADCY3	0.0900728	0.593886	0.044555	0.808531	0.653288	0.000786939
ADCY5	-0.126419	0.789293	-2.22545	8.69711e-05	0.500738	0.234696
ADCY6	0.0347351	0.887206	-1.05236	9.40152e-05	-0.866064	0.000479448
ADCY7	0.00603662	1	-0.597579	0.296973	2.09322	0.0016319
ADCY8	1.40064	0.0326527	-5.21914	1.47672e-06	2.82942	0.000361784
ADCY9	0.0761395	0.632029	0.279783	0.0670454	0.0799978	0.613396
ADCYAP1R1	-2.19091	6.55216e-05	0.83133	0.0434991	-0.0722619	0.881766
ADD1	0.426998	0.00039498	-0.276452	0.00844232	-0.50504	9.64441e-05
ADD2	-0.393187	0.261998	5.11446	4.30907e-09	2.23327	1.60579e-05
ADD3	-0.330803	0.0357335	0.355543	0.0255854	-0.294992	0.0577762
ADGRA2	-0.711873	0.139465	-0.0616782	0.921651	-1.00379	0.0420531
ADGRA3	0.0196979	0.93959	1.0893	3.74569e-05	-0.168503	0.373765
ADGRB1	-6.06094	2.12895e-06	-3.60962	0.000229084	-0.700628	0.364404
ADGRB2	0.158501	0.634584	-1.93069	2.36303e-05	-0.138194	0.684078
ADGRB3	3.38288	0.000131843	0.535337	0.433914	-2.49732	0.00147858
ADGRD2	0.343751	0.570622	-3.51382	2.66166e-05	0.679446	0.243438
ADGRE2	-2.04863	0.0013793	-0.753316	0.167664	2.99805	6.19696e-05
ADGRE5	0.460492	0.00272083	-0.602635	0.000361291	0.41893	0.00510121
ADGRF3	-0.791581	0.132454	0.456561	0.390814	0.899922	0.0889249
ADGRF5	-1.09515	0.0344537	0	1	-1.29293	0.0152015
ADGRF5P1	-0.307348	0.507291	-0.890045	0.05284	6.27612	7.18947e-09
ADGRG1	-1.07295	0.000120575	1.58401	3.53133e-06	0.400727	0.0614679
ADGRG2	2.5437	4.33959e-05	0	1	-1.67591	0.00133929
ADGRG5	-0.743486	0.189197	-0.244988	0.68804	0.341891	0.561458
ADGRG6	3.51273	2.23569e-07	-5.54494	2.10256e-09	-1.97058	5.26671e-05
ADGRG7	-1.77636e-15	1	0	1	-3.26083	4.91646e-13
ADGRL1	0.144451	0.277992	-0.827887	2.00058e-05	0.683114	0.000109906
ADGRL2	0.00543293	0.992711	0.971238	3.01975e-05	1.37766	1.15864e-06
ADGRL3	-1.58649	0.000656322	2.17526	4.61765e-05	-0.468386	0.221565
ADGRV1	-1.11234	0.0163418	-5.42192	2.4331e-08	-1.55108	0.00207547
ADH5	-0.0628862	0.625625	-0.158268	0.195346	0.0317724	0.8211
ADHFE1	-0.628322	0.0178683	-1.28432	0.000116348	-1.69299	9.82489e-06
ADI1	-0.109136	0.653586	0.957153	0.000604155	1.0795	0.000227768
ADIPOR1	0.468008	0.000599058	-0.0104092	0.948334	0.100716	0.372213
ADIPOR2	0.119285	0.144768	0.00895563	0.936062	-0.286893	0.00222708
ADIRF	0.0182578	0.98199	-2.79663	4.55361e-06	-0.825843	0.0360999
ADIRF-AS1	-1.77636e-15	1	-1.15483	0.00010714	0.605483	0.0116577
ADK	-0.235264	0.152956	0.114088	0.499594	0.642732	0.00102324
ADM	2.08273	6.86649e-05	0.541994	0.158051	-2.08474	6.81397e-05
ADM2	0.273136	0.666573	0.21372	0.743344	-0.278524	0.659667
ADM5	-0.432836	0.289834	-0.178344	0.68429	0.370171	0.368798
ADNP	-0.319639	0.0072902	-0.14372	0.187686	0.0648132	0.568296
ADNP-AS1	-0.038125	0.925673	-0.306567	0.325553	-0.646394	0.0421386
ADNP2	-0.169426	0.153384	-0.535877	0.000326544	0.462298	0.00104099
ADO	-0.0440064	0.810619	0.556621	0.00247093	-0.314199	0.0553827
ADORA1	-1.13918	0.00105784	-0.641063	0.0340081	2.08652	5.81628e-06
ADORA2B	-0.946255	0.0146798	0.620471	0.0912515	-0.939414	0.0152605
ADPGK	-0.190371	0.0684063	-0.0395824	0.724497	0.403325	0.001011
ADPRH	-0.818845	0.0457413	-0.561763	0.160554	1.47903	0.00154411
ADPRHL1	2.07211	0.000341922	-1.22683	0.0127722	-0.0502549	0.936407
ADPRHL2	0.427945	0.00368834	-1.11607	1.08981e-06	-0.234814	0.0768224
ADPRM	0.142437	0.607176	1.29495	0.000164218	0.489002	0.0676618
ADRA1A	0.80703	0.0475032	-0.153734	0.722958	5.48256	8.05236e-09
ADRA1B	-1.77636e-15	1	0	1	0.837191	0.000701745
ADRA1D	-1.78412	0.011615	-0.510246	0.448152	6.20494	3.95585e-07
ADRA2A	-0.570655	0.436399	5.0243	7.04213e-06	3.2759	0.000307695
ADRA2B	-1.22306	0.0436596	0.102004	0.887484	-4.46098	3.38664e-06
ADRA2C	-4.90759	2.79125e-10	0	1	2.66454e-15	1
ADRB1	-2.46354	3.88373e-05	0.338992	0.43397	-1.65725	0.00104896
ADRM1	-0.109813	0.381317	-0.543304	0.000417991	-0.00437195	0.991201
ADSL	-0.535313	0.00249811	0.337872	0.0347294	-0.0374384	0.834915
ADSS	0.0400757	0.763924	0.0230179	0.87298	0.130038	0.280891
ADSSL1	-0.834895	0.00721678	0.806396	0.00888455	-0.159454	0.592223
AE000661.37	2.79452	2.1419e-07	2.95073	1.22373e-07	-0.279129	0.319869
AEBP1	0.329564	0.340809	0.561564	0.103791	7.98254	4.26727e-11
AEBP2	0.0567999	0.648336	-0.336999	0.00816911	-0.387387	0.00337332
AEN	-0.765851	0.0122732	0.647757	0.0290429	0.706138	0.0189663
AES	0.825789	8.17718e-06	0.0561639	0.661218	0.779867	1.37853e-05
AF001548.5	0.356188	0.415687	0.082938	0.872104	1.33097	0.00523258
AF011889.5	-1.77636e-15	1	-1.41632	0.00764903	-1.43256	0.00714264
AF127936.9	-0.595244	0.0536505	-0.251571	0.413017	0.604248	0.0504952
AF129075.5	-0.489924	0.431187	1.12276	0.0698828	0.608541	0.322434
AF131215.2	-0.28556	0.0883972	-0.288264	0.085634	-0.640337	0.00114053
AF131215.9	-0.0888305	0.687914	-0.397513	0.0571182	-0.689696	0.00301729
AF146191.4	-0.585445	0.417019	-0.971623	0.170838	-0.0824589	0.930922
AFAP1	0.961545	0.000144191	0.306172	0.113889	0.578582	0.00630933
AFAP1L1	-2.26968	2.64294e-07	4.73887	1.37752e-10	1.46915	1.70581e-05
AFAP1L2	-1.91705	0.000837673	1.84185	0.00113006	-3.53524	4.06698e-06
AFDN	-0.38118	0.0469988	1.49037	2.06232e-06	0.628188	0.00307747
AFF1	-0.360726	0.108711	0.384834	0.0881123	-0.45353	0.0476512
AFF3	-0.15077	0.771406	-1.08962	0.0250822	-0.701239	0.133425
AFF4	0.262685	0.209048	-0.0998564	0.653551	-0.449894	0.036783
AFG3L1P	-0.309894	0.199514	0.0109665	0.983765	0.423223	0.0827215
AFG3L2	-0.241015	0.0663946	0.0790818	0.556486	0.920311	5.94159e-06
AFMID	-0.0844219	0.635632	0.471139	0.00965949	0.35753	0.0392352
AFTPH	0.131871	0.165123	0.273897	0.0080063	-0.0092668	0.945199
AGA	0.113953	0.4366	-0.291848	0.0472789	-0.137784	0.341476
AGAP1	-0.650086	0.000271136	0.799411	4.58527e-05	-0.276245	0.054006
AGAP12P	-0.40026	0.46126	-0.244988	0.666073	0.341891	0.533841
AGAP2	-0.266434	0.480592	-0.493698	0.180196	-1.76471	0.000203169
AGAP2-AS1	0.273735	0.287385	-1.01308	0.00094479	-0.711427	0.0100868
AGAP3	-0.547878	0.000373911	-0.481757	0.00102413	-0.468449	0.00125619
AGAP4	-0.593641	0.0534254	0.000247385	1	-0.487909	0.10711
AGAP6	-0.266112	0.264154	0.171813	0.480894	0.649099	0.0110899
AGAP9	-0.37361	0.256223	0.0932752	0.80221	0.60454	0.0694583
AGBL1	-1.7581	0.00820947	0	1	0.880159	0.150918
AGBL2	-1.77636e-15	1	-0.325159	0.0719505	-0.955699	7.75626e-05
AGBL3	0.0876213	0.526091	-0.107623	0.429526	-0.456661	0.00271444
AGBL5	0.0435179	0.684745	0.182843	0.0699133	0.0614664	0.552048
AGER	0.167369	0.493931	-0.133496	0.592241	-0.409013	0.0884375
AGFG1	-0.0793284	0.475535	0.120952	0.266247	-0.636055	3.49929e-05
AGFG2	0.953081	0.00157101	-0.320113	0.21585	-0.341671	0.186281
AGGF1	-0.160416	0.0924315	0.168407	0.078357	-0.472046	0.000143674
AGK	-0.0781288	0.442557	0.655328	1.23666e-05	0.45563	0.000299886
AGL	0.346514	0.125497	-0.0749875	0.764387	-0.127686	0.58804
AGMAT	-0.162065	0.840693	-0.762777	0.272562	0.183315	0.817591
AGMO	1.52905	0.00116324	-0.347842	0.388543	-0.971887	0.0201703
AGO1	0.230214	0.101588	-0.230185	0.101634	-0.511791	0.00165695
AGO2	-0.270399	0.100161	-0.0806001	0.641726	0.312278	0.0603271
AGO3	0.20987	0.197975	-0.500691	0.0054555	-0.564194	0.00246523
AGO4	0.135953	0.570622	-0.199684	0.391897	-0.103781	0.673991
AGPAT1	0.915388	9.1879e-06	0.0388584	0.798884	0.480831	0.00200318
AGPAT2	-5.39045	3.18788e-08	1.06842	0.0222357	0.407484	0.365961
AGPAT3	0.22913	0.0692582	-0.174294	0.161454	0.0280759	0.846759
AGPAT4	-0.124697	0.349566	-0.744678	4.97292e-05	0.0293635	0.849646
AGPAT4-IT1	-0.801827	0.0962972	-0.479699	0.319352	-0.395997	0.416011
AGPAT5	-0.452718	0.0099572	0.63414	0.00105083	0.568866	0.00230812
AGPS	0.174611	0.0954104	0.334056	0.00407777	-0.363993	0.00227861
AGRN	-0.463165	0.0287078	0.348227	0.0899305	0.410143	0.0489616
AGT	1.21859	0.0262594	-0.961054	0.0713627	6.12801	4.6163e-08
AGTPBP1	-0.287788	0.0872527	0.170081	0.310812	-1.06882	1.55694e-05
AGTR1	1.8255	0.0272435	-2.89043	0.00172381	-2.37638	0.00641247
AGTRAP	-0.0701956	0.612333	-1.30709	2.37325e-07	-0.507135	0.00114711
AHCTF1	-0.157496	0.111524	0.149214	0.13101	0.237699	0.0214299
AHCY	-0.395913	0.0100751	-0.155828	0.276008	0.317385	0.031691
AHCYL1	0.415117	0.00703769	-0.144782	0.306501	-0.307919	0.0342737
AHCYL2	-0.469266	0.00757916	0.837782	0.000100771	0.139823	0.392124
AHDC1	0.0257321	0.90864	-0.961487	6.76444e-05	-0.423757	0.0221363
AHI1	-0.198965	0.503613	0.350212	0.226367	-0.715463	0.0189051
AHNAK	-1.26308	0.00526691	-0.0998508	0.832873	-0.874394	0.037847
AHNAK2	0.287398	0.651478	-0.506519	0.404258	-0.217643	0.740839
AHR	0.741787	0.0954237	-4.61566	1.38827e-07	-1.182	0.0124057
AHRR	0.400668	0.31908	-4.34044	9.40067e-08	-1.02795	0.0154209
AHSA1	-0.0388899	0.763427	0.0146041	0.923939	-0.557027	0.000205363
AHSA2	0.287009	0.44162	0.389358	0.288797	-0.296595	0.425623
AIDA	0.31097	0.0178323	-0.31518	0.0166097	-0.21109	0.0918821
AIF1L	-0.682104	0.00142523	2.43021	1.13857e-08	2.04958	6.75342e-08
AIFM1	0.295909	0.00798969	0.725059	6.2703e-06	0.40542	0.000940139
AIFM2	4.12625	3.11943e-09	0.371896	0.172319	-0.330638	0.225317
AIG1	0.53236	0.00237289	0.872482	4.45307e-05	-0.472903	0.00523335
AIM1	4.85883	1.50686e-08	2.20071	3.42413e-05	0.807587	0.0365258
AIM1L	-1.69631	0.000536812	-0.789144	0.0526365	0.341891	0.398199
AIMP1	-0.00360229	0.999483	0.0162666	0.93604	0.404709	0.0111138
AIMP2	-0.27385	0.206972	-0.649305	0.00641192	0.0929785	0.690961
AIP	0.3799	0.0277692	-0.324472	0.0550501	0.547704	0.00340099
AJUBA	0.277462	0.320031	-0.914922	0.00341388	-0.650217	0.0247326
AK1	-0.440348	0.0317975	-0.275966	0.163784	0.371025	0.0649909
AK2	0.430111	0.000611284	-0.109144	0.290418	0.175731	0.0900211
AK3	0.718022	0.000695615	0.274385	0.117494	1.16817	1.04768e-05
AK3P3	0.314615	0.389057	0.408323	0.25817	-0.00492327	1
AK4	0.798401	0.0359779	0.884654	0.0221725	-2.66399	5.20506e-06
AK4P1	-0.384263	0.641793	0.52777	0.510892	-1.81549	0.0255432
AK5	0.125728	0.850637	0.603609	0.29091	1.68313	0.00691425
AK6	-0.289966	0.086675	0.167251	0.322019	0.590386	0.00220011
AK7	0.373727	0.142728	0.552177	0.0355244	-0.435952	0.0893454
AK8	-0.362573	0.464723	-1.65957	0.00265965	-0.338018	0.497528
AK9	0.0381151	0.898461	0.283328	0.238458	-1.07706	0.000347981
AKAP1	-0.121999	0.41796	0.536232	0.00179127	0.407267	0.0106315
AKAP10	0.163487	0.0757788	0.945058	1.48114e-07	-0.153737	0.0934457
AKAP11	-0.448641	0.0267597	0.418445	0.0367797	-0.436991	0.0302588
AKAP12	0.443931	0.073325	1.62791	1.10994e-05	-0.470775	0.0588288
AKAP13	-0.475768	0.108421	0.870131	0.00700127	-0.758648	0.0153877
AKAP17A	0.0477485	0.810133	-0.401374	0.0269259	0.0223	0.921791
AKAP3	1.36231	0.00017556	-0.612512	0.0340253	-0.314405	0.261911
AKAP5	1.30604	1.13186e-05	1.06973	6.84152e-05	-1.57103	1.99305e-06
AKAP6	0.927429	0.00931326	2.24676	8.84885e-06	0.036207	0.935928
AKAP7	0.464415	0.0251852	1.46779	4.17953e-06	-0.014415	0.963713
AKAP8	-0.441365	0.000344794	0.0865506	0.384691	-0.0222328	0.846327
AKAP8L	0.434568	0.0108809	-0.339262	0.037847	0.244634	0.124448
AKAP9	-0.587145	0.00640962	0.351497	0.0765154	-0.577567	0.00709113
AKIP1	0.509233	0.00310558	-0.304079	0.0504768	0.126202	0.41458
AKIRIN1	0.508234	0.00109125	-0.0400474	0.785342	-0.0427476	0.769587
AKIRIN2	0.271877	0.0272868	0.150802	0.202468	0.242366	0.0455582
AKNA	-0.701007	0.0197747	-0.0997965	0.751913	-1.41488	0.000153353
AKNAD1	1.10429	0.0976456	2.41204	0.00171717	2.68411	0.000779151
AKR1A1	0.093176	0.351214	-0.737758	3.84062e-06	-0.32832	0.00331529
AKR1B1	-0.903227	0.000194481	0.00829758	0.984611	0.460854	0.0196018
AKR1B10	2.49514	0.000165058	-1.02492	0.0487771	1.1239	0.0326813
AKR1C1	4.55359	1.13186e-05	-0.819653	0.233011	7.29594	1.17283e-07
AKR1C2	4.96656	3.15682e-05	-0.331331	0.715775	4.87333	3.73585e-05
AKR1C3	3.1288	0.000339812	-1.90497	0.0108697	5.80752	1.29338e-06
AKR7A2	0.38624	0.00667584	-0.456166	0.0022281	-0.174902	0.178127
AKR7A3	1.11467	0.0421644	0.529563	0.324717	0.147502	0.808508
AKR7L	0.360758	0.349926	-0.697915	0.0717781	0.0582536	0.903745
AKT1	0.00219152	1	-0.0953323	0.457112	-0.271513	0.0358316
AKT1S1	-0.227473	0.180553	0.378779	0.0314133	0.509722	0.00631839
AKT2	-0.627907	3.79285e-05	0.0856561	0.43702	0.616937	4.44252e-05
AKT3	0.781296	0.0203461	-1.36258	0.000536754	-1.595	0.000146624
AKTIP	0.132091	0.50169	-0.407854	0.0382912	-0.381495	0.0508452
AL022393.9	0.25357	0.498494	-0.978404	0.0121833	-1.05025	0.00806121
AL121578.2	-0.715472	0.21305	1.79864	0.0048276	-0.772667	0.178556
AL133243.1	-0.470257	0.178568	0.150317	0.689924	0.164047	0.659993
AL133243.2	-0.454119	0.162257	-0.264738	0.423033	0.57971	0.0774986
AL365181.1	0.831364	0.0183502	-0.68087	0.0465707	-0.56945	0.0907784
AL450992.2	0.93718	0.108091	0.588679	0.313223	-0.599163	0.304439
AL589743.1	-1.39715	0.0276298	0.358344	0.57272	-1.04456	0.0891611
ALAD	0.205512	0.115887	-0.206581	0.114001	-0.348251	0.0124009
ALAS1	0.787772	3.45809e-05	-0.19153	0.154182	0.798237	3.07783e-05
ALCAM	3.67525	2.11113e-05	-1.12187	0.0625488	-1.36495	0.02704
ALDH16A1	-0.174689	0.47882	0.0743089	0.782931	0.580894	0.0214239
ALDH18A1	-1.0315	7.65244e-06	0.258756	0.0851521	-0.0870155	0.575212
ALDH1A1	0.331287	0.503228	1.52689	0.00443122	-4.24719	7.54647e-07
ALDH1A2	-0.79579	0.158552	-2.00968	0.00200659	0.881221	0.119579
ALDH1A3	-2.03743	0.00103635	-3.28454	1.84089e-05	1.36576	0.0140583
ALDH1B1	-0.154516	0.493101	-0.339412	0.123234	0.610758	0.0099044
ALDH1L1	1.40419	0.0525491	0.657545	0.358698	1.58823	0.0308503
ALDH1L2	1.46576	0.00128919	-0.835084	0.0363497	-1.13118	0.00740347
ALDH2	-1.00715	0.00457828	-1.07893	0.00288993	-0.731092	0.0276474
ALDH3A1	3.25654	0.000142285	-1.11802	0.0889835	-2.62799	0.00081332
ALDH3A2	-0.402297	0.000392465	0.627806	7.91884e-06	-0.21241	0.0252837
ALDH3B1	0.893397	0.0404305	1.40528	0.00331241	-0.694383	0.10339
ALDH4A1	0.189688	0.453637	0.549551	0.0321479	0.515554	0.0426649
ALDH5A1	-0.0544897	0.864896	-0.0673006	0.828682	-0.391521	0.146739
ALDH6A1	0.217457	0.294561	1.17392	4.61934e-05	0.19202	0.357231
ALDH7A1	-0.0515089	0.797843	0.55031	0.00524105	-0.193102	0.279492
ALDH9A1	-0.61093	0.00127304	0.315046	0.0549487	-0.0237345	0.907281
ALDOA	0.175606	0.135242	-0.022865	0.870371	0.16044	0.171359
ALDOC	-3.74746	1.44637e-09	0.879656	0.00116956	-0.299479	0.191432
ALG1	0.169584	0.441008	-0.00405863	1	0.469484	0.0350674
ALG10	0.106536	0.524004	0.0675025	0.699827	-0.14396	0.379853
ALG10B	0.116818	0.575642	-0.440952	0.0331501	-0.498868	0.0182182
ALG11	-0.147883	0.450999	0.877708	0.000299321	-0.030634	0.897888
ALG12	0.0391326	0.818262	-0.11877	0.432327	-0.440079	0.00681701
ALG13	-0.122291	0.310468	1.14526	3.45682e-07	0.105054	0.387334
ALG14	0.0838105	0.536619	0.0793576	0.560333	-0.6021	0.000285878
ALG2	0.17013	0.189837	-0.230827	0.0784039	0.0367492	0.802754
ALG3	0.125631	0.488763	-0.291923	0.10062	0.52071	0.00705876
ALG5	-0.0382395	0.824548	0.601738	0.000828659	0.485264	0.00384253
ALG6	0.438861	0.0116917	0.040624	0.828281	0.391987	0.021319
ALG8	0.03104	0.879479	0.119548	0.492615	0.465978	0.0106659
ALG9	0.172773	0.192543	-0.0618299	0.662029	0.360176	0.0113881
ALK	-1.77636e-15	1	0.1077	0.702202	-1.9933	2.98852e-06
ALKBH1	-0.171487	0.138147	0.0578551	0.635271	0.343332	0.00665175
ALKBH2	-0.458597	0.0192686	0.131809	0.490424	0.591028	0.00440714
ALKBH3	0.192807	0.232082	-0.357034	0.0323488	0.348082	0.0362443
ALKBH4	-0.168762	0.201947	0.592715	0.000350451	0.642743	0.000178845
ALKBH5	-0.104424	0.178338	0.402686	0.000102193	-0.704239	5.73624e-07
ALKBH6	-0.16616	0.688345	0.075624	0.869038	-0.00897869	1
ALKBH7	0.294812	0.29255	-0.219784	0.439776	0.0631318	0.846308
ALKBH8	-0.590439	0.0342537	0.668195	0.0188563	0.69375	0.0154816
ALMS1	-0.0104594	0.988888	-0.0150315	0.976455	-0.146299	0.608956
ALMS1-IT1	0.116529	0.769725	0.644205	0.075219	1.92111	7.59204e-05
ALOX12-AS1	-0.631973	0.0785881	0.734702	0.0438451	-0.00388298	1
ALPK1	-0.675962	0.117916	0.651428	0.131452	-0.386988	0.374188
ALPK2	2.23344	0.0027827	2.02446	0.00532872	2.89039	0.000406257
ALPK3	-1.94513	0.00371771	0.542134	0.369073	-0.188913	0.776858
ALPL	-2.07672	0.000963893	2.13767	0.000774363	3.49937	1.12229e-05
ALS2	-0.174419	0.3125	0.342374	0.0509311	-1.04955	2.3858e-05
ALS2CR12	-1.06746	0.11733	-0.248369	0.73909	-0.997879	0.142228
ALX1	1.02216	0.0120694	-0.495338	0.192653	2.66454e-15	1
ALX3	-1.77636e-15	1	-4.9653	6.35234e-11	2.66454e-15	1
ALYREF	-0.32206	0.00754045	-0.975222	7.56507e-07	0.759009	8.25001e-06
AMACR	0.289937	0.302245	0.168101	0.56343	-0.0544573	0.870523
AMBN	-2.08486	0.00151236	3.33455	3.15374e-05	7.39355	1.29563e-08
AMBRA1	-0.270754	0.119373	-0.460563	0.0128322	0.103927	0.564099
AMD1	-0.366765	0.0155435	0.303268	0.0390868	0.534822	0.00140527
AMDHD1	1.50066	0.00145536	-1.92543	0.000206035	-0.371018	0.361537
AMDHD2	-0.0263964	0.906657	-0.68181	0.00118584	0.898587	0.0001291
AMER1	-1.23845	0.000313847	0.0694928	0.824909	-0.404043	0.139142
AMER2	-0.0647002	0.933564	0	1	2.66454e-15	1
AMFR	0.535348	0.00024994	-0.119798	0.29796	-0.0615919	0.609031
AMH	-2.2961	0.000428385	0.301183	0.582834	-0.224913	0.691145
AMIGO1	0.588349	0.000372206	-0.391211	0.00689218	0.601547	0.000310573
AMIGO2	0.079316	0.754413	-1.04132	0.000316442	4.85476	9.77873e-11
AMMECR1	-0.532758	0.0120749	-0.0771613	0.72056	-0.690068	0.00236382
AMMECR1L	-0.256256	0.0176766	0.364778	0.00199053	0.00103365	1
AMN	0.184028	0.784234	-1.38019	0.0270801	-0.903326	0.132952
AMN1	0.519354	0.00778363	0.102901	0.582304	-0.535269	0.00648146
AMOT	-1.27545	0.00191442	1.37628	0.00110043	-2.11067	3.12155e-05
AMOTL1	0.306333	0.185694	0.422234	0.0716981	-0.408714	0.0805199
AMOTL2	0.708478	0.325081	-0.524742	0.473784	-1.81231	0.0166743
AMPD2	0.119139	0.458474	-0.710399	0.000327776	-0.387995	0.0191103
AMPD3	-0.14804	0.641008	-0.443861	0.139356	-1.02314	0.00271095
AMPH	-0.129972	0.807146	-0.277473	0.568815	7.06757	3.16355e-09
AMY2B	1.63604	0.00435544	-0.291133	0.588248	1.72407	0.00306951
AMZ1	0.0239391	0.988526	-3.90338	1.67699e-05	-1.16438	0.0621023
AMZ2	0.0266515	0.832699	-0.150608	0.167502	-0.4977	0.000302139
AMZ2P1	0.0863511	0.571057	-0.161752	0.270162	-0.99856	8.73722e-06
ANAPC1	-0.591957	0.000686881	0.281197	0.0549037	-0.0892745	0.549357
ANAPC10	0.148487	0.355922	0.234458	0.141892	-0.0563544	0.748548
ANAPC11	0.174565	0.4155	-1.31746	1.96448e-05	0.665812	0.00457591
ANAPC13	0.186921	0.333394	-0.207163	0.281621	0.402283	0.0412514
ANAPC15	-0.476397	0.0407502	0.536887	0.0234189	0.665558	0.00717896
ANAPC16	-0.0245124	0.901928	0.647165	0.000733848	0.196836	0.214385
ANAPC2	0.014339	0.967288	-0.641381	0.00597059	0.683673	0.00395813
ANAPC4	-0.0805734	0.642063	0.0221337	0.916385	0.0300202	0.879141
ANAPC5	-0.234481	0.0247023	-0.31643	0.00450759	-0.211013	0.0401405
ANAPC7	-0.219998	0.0477283	-0.405806	0.0014275	-0.101644	0.353691
ANG	1.94472	0.0341788	-0.736287	0.415176	-1.5501	0.0840599
ANGEL1	-0.374356	0.00226211	0.519164	0.000178913	-0.432222	0.00078944
ANGEL2	-0.30391	0.010327	0.356963	0.00381189	-0.17267	0.11787
ANGPT1	-0.325493	0.291484	1.85319	2.70879e-05	-0.95566	0.00504798
ANGPT2	-1.79443	0.00311453	-0.294521	0.600317	0.690363	0.198144
ANGPTL1	-3.35396	0.000826439	1.23129	0.140621	-2.85512	0.00266075
ANGPTL2	-1.53461	0.00733861	2.10234	0.000843381	0.300656	0.582834
ANGPTL4	0.931699	0.178584	-2.02927	0.00730838	1.11767	0.108364
ANK1	-1.04141	0.0063898	0.291942	0.408556	2.8046	1.79697e-06
ANK2	-1.75577	4.28215e-05	1.60915	9.23265e-05	0.680152	0.0320652
ANK3	-0.280423	0.36243	0.491911	0.108377	1.0663	0.00229497
ANKAR	-0.201638	0.418859	0.374199	0.128279	-0.178102	0.478529
ANKDD1A	-0.148451	0.577928	-0.95335	0.00145465	-0.602571	0.0241486
ANKDD1B	0.248778	0.674652	0.0994183	0.881843	-1.76815	0.00418574
ANKEF1	-0.304394	0.0314113	-1.11085	1.64732e-06	0.997293	4.64773e-06
ANKFY1	-0.477181	0.00733457	0.973276	2.96058e-05	0.0982654	0.562152
ANKH	0.292347	0.0738714	3.18327	2.09576e-10	-0.416323	0.0152596
ANKHD1	-0.231972	0.341947	0.37028	0.127615	-0.12169	0.634581
ANKHD1-EIF4EBP3	-1.00779	0.0299018	-0.328255	0.47364	-0.288042	0.533668
ANKIB1	-0.196472	0.179131	0.549112	0.00137892	-0.319473	0.0344378
ANKLE1	-0.537818	0.0767828	-0.558857	0.0667715	0.377236	0.209395
ANKLE2	-0.349697	0.00507148	-0.0528942	0.659483	-0.384693	0.00268845
ANKMY1	0.0314654	0.887484	0.242562	0.183446	-0.104795	0.582069
ANKMY2	0.199136	0.343255	-1.81995	8.38182e-07	-1.03478	0.000149559
ANKRA2	0.669391	0.000450793	0.164063	0.288631	0.0920182	0.566116
ANKRD10	-0.09196	0.649407	-0.299722	0.116822	0.0262218	0.914318
ANKRD10-IT1	-0.910723	0.0115313	0.289194	0.395854	-0.339552	0.314956
ANKRD11	-0.392167	0.0829968	0.0537662	0.836128	-0.0701079	0.77958
ANKRD12	-0.315647	0.166967	0.307488	0.177961	-0.527494	0.0265595
ANKRD13A	0.301716	0.0133403	-0.53093	0.000260348	-0.0732127	0.535747
ANKRD13B	-0.867894	5.66046e-05	0.855681	6.42032e-05	0.393262	0.0173629
ANKRD13C	0.401978	0.011388	-0.125696	0.402307	-0.504653	0.0027261
ANKRD13D	-0.175563	0.250348	-0.824303	7.15339e-05	-0.217588	0.154119
ANKRD16	-0.767873	0.00241036	0.0458236	0.860963	-0.240367	0.278512
ANKRD17	-0.246974	0.0908154	1.01825	6.64529e-06	-0.292202	0.0486447
ANKRD18A	-0.193954	0.600281	-0.294521	0.411969	0.349549	0.325611
ANKRD18B	-0.506263	0.476412	-0.603332	0.391158	0.539256	0.446486
ANKRD18CP	-1.55915	0.000731117	0.247063	0.531333	2.76259	5.04915e-06
ANKRD20A4	1.83167	0.00822233	-0.031946	0.980295	0.121173	0.874055
ANKRD23	-0.00301346	1	-0.447904	0.304886	-0.332317	0.453764
ANKRD24	1.39985	0.0216262	-0.873535	0.133864	0.301353	0.622652
ANKRD26	-0.407083	0.00978612	0.560497	0.00116457	-0.521169	0.00197422
ANKRD27	-0.758833	9.35767e-06	0.00298063	0.997639	0.546979	0.000172029
ANKRD28	-0.236877	0.205346	-0.997002	8.09553e-05	-0.675985	0.00181125
ANKRD29	0.641469	0.258946	-0.891613	0.117339	1.4015	0.0189799
ANKRD31	0.0122775	0.992564	0.301935	0.416194	-0.526298	0.150263
ANKRD33B	-0.872119	0.0223431	-0.962416	0.0133501	-0.638587	0.0827642
ANKRD34A	0.671011	0.00709113	2.4706	9.54355e-08	0.0724043	0.775944
ANKRD35	0.526271	0.211278	-0.741313	0.0812602	5.32893	1.92804e-08
ANKRD36	-0.54302	0.140453	1.2442	0.00287934	-0.605116	0.101765
ANKRD36B	-0.395206	0.24923	1.75591	0.000113306	-1.12813	0.00344572
ANKRD36BP2	2.89635	3.53333e-07	-0.308811	0.312385	2.66454e-15	1
ANKRD36C	-0.48025	0.22346	0.968723	0.0195366	-0.81742	0.0432608
ANKRD37	0.926108	0.0084973	0.712549	0.033486	-1.09711	0.00287967
ANKRD39	-0.393485	0.0123859	0.266577	0.0733069	0.227589	0.123008
ANKRD40	0.0890737	0.389713	0.225946	0.0325506	-0.306798	0.00627831
ANKRD42	-0.351713	0.0141166	-0.358509	0.0126806	-0.331558	0.0192558
ANKRD44	0.0792633	0.877371	-0.354229	0.414333	-0.485154	0.25665
ANKRD45	0.634821	0.225689	-1.50524	0.008175	-2.62484	0.000137499
ANKRD46	-1.11086	1.17487e-05	0.0779097	0.66448	1.10809	1.20291e-05
ANKRD49	0.155804	0.342166	0.14328	0.384911	0.28006	0.0879198
ANKRD50	-0.362699	0.0326559	0.647639	0.000953695	-0.261531	0.112619
ANKRD52	-0.0825152	0.775846	-0.500137	0.0584466	-0.743495	0.00837335
ANKRD53	-0.186552	0.825215	-2.17423	0.00676744	-0.674869	0.361795
ANKRD54	-0.0253742	0.892774	-0.480795	0.00468956	-0.417454	0.0110707
ANKRD6	0.030976	0.816452	1.10524	3.64603e-07	-0.47224	0.000771922
ANKRD7	-0.809415	0.0389539	-0.103253	0.812578	-1.32825	0.00234551
ANKRD9	0.335024	0.0244298	-0.362886	0.0162684	-0.160262	0.261852
ANKS1A	0.00936174	0.938196	-0.0979888	0.264135	-0.970091	7.72416e-08
ANKS1B	1.14887	0.090931	0.362168	0.609168	-1.89051	0.00950354
ANKS3	-0.128211	0.553444	-0.0603415	0.797566	0.405715	0.055903
ANKS6	0.0385443	0.851531	-0.974563	5.64301e-05	-0.0569387	0.770769
ANKZF1	0.234512	0.268285	-0.138071	0.527113	-1.11854	8.58303e-05
ANLN	0.946225	0.00222319	0.561877	0.0422046	0.610098	0.0291911
ANO1	1.53185	0.00822121	-0.856033	0.110136	-3.4391	1.46361e-05
ANO10	0.855756	0.000450793	-0.648894	0.00344314	-0.345192	0.0826623
ANO4	-1.11418	0.00980043	-1.77872	0.000369868	-0.590138	0.14038
ANO5	1.23678	0.00126599	-0.294521	0.371161	5.1448	2.02298e-09
ANO6	0.0198159	0.936354	0.549436	0.00598252	-0.479257	0.013363
ANO7	-0.391599	0.218124	0.0625071	0.869068	-0.276559	0.390666
ANO8	-0.107961	0.626374	-1.24097	3.28342e-05	-0.0164636	0.959754
ANOS1	-0.0895111	0.845682	-4.40513	7.07677e-08	3.56403	5.97678e-07
ANP32A	-0.243987	0.0921155	0.263453	0.0705446	0.738947	0.00011105
ANP32B	-0.224931	0.179291	-0.0399516	0.837236	0.847177	0.000127257
ANP32E	0.229274	0.0738466	0.354707	0.00957873	0.925646	4.6375e-06
ANTXR1	0.0717457	0.610756	0.89568	1.06746e-05	0.123828	0.360592
ANTXR2	0.281135	0.526202	1.8843	0.000416012	-0.43919	0.308972
ANXA1	1.797	0.00328101	0.216517	0.712498	-1.17795	0.0350455
ANXA11	0.670766	0.00246337	1.20487	2.05572e-05	1.9003	2.63511e-07
ANXA2	0.437454	0.116397	-0.132705	0.653039	-0.366888	0.186143
ANXA2R	-0.375837	0.236633	2.51457	2.12895e-06	2.22208	6.84407e-06
ANXA4	1.28262	3.23243e-06	0.0193406	0.932451	0.371845	0.0334546
ANXA5	1.27491	5.94831e-07	-0.199838	0.156712	-0.840102	3.00877e-05
ANXA6	0.286156	0.16021	-0.324078	0.113054	-0.446666	0.0337775
ANXA7	0.0515812	0.632416	0.172382	0.0937285	0.387329	0.00127477
ANXA9	0.343751	0.469191	1.79282	0.00111592	-0.776962	0.0963114
AOAH	-0.33246	0.615883	2.51533	0.000871077	1.73646	0.0104752
AOC2	0.703963	0.0673393	-0.606749	0.111344	0.994216	0.0139206
AOC3	0.288996	0.44229	-0.620252	0.0949063	0.987768	0.0123335
AOX1	-0.954645	0.160775	-1.58471	0.0255186	0.438157	0.53363
AP000230.1	0.696101	0.259852	-0.499953	0.425633	1.66701	0.0117021
AP000251.3	1.30842	0.0493955	-0.0435514	0.967956	1.35349	0.0429053
AP000254.8	-0.0651436	0.900568	-0.216216	0.622054	0.238529	0.583349
AP000282.2	-1.77636e-15	1	1.81973	0.0157128	1.43902	0.047669
AP000347.2	-0.70839	0.248462	-0.0184516	0.995108	-0.450967	0.472394
AP000350.5	-1.04946	3.24523e-06	0	1	2.66454e-15	1
AP000432.1	0.732983	0.206291	-0.258875	0.677512	1.89313	0.00366413
AP000473.5	-0.217221	0.534176	-0.866764	0.0155737	-0.553132	0.10333
AP000473.8	-0.249623	0.476079	-0.245593	0.483817	-0.903647	0.0132929
AP000487.5	-0.521514	0.21585	0.0872224	0.860963	-0.318906	0.45887
AP000662.4	0.263541	0.600558	-2.13237	0.000378538	-0.287419	0.565411
AP001062.7	-0.667557	0.107967	-0.445853	0.282094	0.0456137	0.935527
AP001258.4	1.66842	2.81583e-06	0.467494	0.0364389	0.623821	0.0081287
AP001347.6	-0.178466	0.817611	0.425026	0.543596	0.656029	0.334871
AP001350.4	-0.29991	0.339316	-0.345386	0.268656	0.695671	0.031103
AP001372.2	-0.162972	0.435658	-0.60418	0.00707897	-0.397955	0.0568468
AP001505.10	0.0192263	0.978878	-0.124371	0.761827	0.308575	0.412032
AP001596.6	6.32319	7.0308e-08	-0.970466	0.0887493	2.16303	0.00120191
AP001626.2	0.638097	0.143512	-0.0394179	0.950338	-0.689137	0.115174
AP002954.3	-0.053403	0.914317	0.582797	0.133622	-1.40426	0.00178009
AP003068.12	-1.26553	0.249436	-0.246937	0.847252	0.863531	0.440139
AP003068.23	0.707302	0.12266	-0.0612818	0.917235	0.662685	0.147093
AP006222.2	-0.0769088	0.891207	-1.16831	0.0160587	0.841711	0.0697226
AP006621.5	-0.127199	0.660666	-0.438487	0.108171	0.0351075	0.920965
AP006621.6	0.0360115	0.954982	-1.10119	0.0150094	0.734413	0.0874193
AP1AR	-0.386147	0.0285975	0.289972	0.0900348	0.565122	0.00320855
AP1B1	0.0919856	0.434427	-0.304357	0.0135087	-0.246444	0.0382311
AP1G1	-0.213625	0.0471828	0.455366	0.000462785	0.120182	0.253796
AP1G2	0.996353	0.0356519	-1.1422	0.018495	-0.377837	0.419043
AP1M1	0.0273298	0.823996	-0.0764194	0.485011	0.291337	0.0110555
AP1M2	-1.8867	0.00171775	-0.318542	0.554012	-0.805861	0.12125
AP1S1	0.229554	0.0874546	0.221634	0.0982968	-0.0612349	0.667249
AP1S2	-0.0115485	0.981815	3.1244	1.48038e-08	2.23345	4.53241e-07
AP1S3	0.201269	0.286941	0.00392069	1	-0.429369	0.0283123
AP2A1	0.180548	0.109459	-0.0290042	0.822375	0.0966878	0.395649
AP2A2	-0.392032	0.0128043	0.170326	0.248462	0.329439	0.0310076
AP2B1	-0.134327	0.358653	0.934437	1.46812e-05	-0.0701265	0.648906
AP2M1	-0.0802229	0.571911	-0.372752	0.0109234	-0.515253	0.00130009
AP2S1	0.202841	0.103213	-0.108913	0.385168	0.169886	0.170102
AP3B1	0.21707	0.124992	0.441755	0.00481108	-0.508754	0.0018363
AP3B2	0.0778194	0.843093	-0.814131	0.0215285	-0.700742	0.0431622
AP3D1	0.166688	0.12364	-0.322207	0.0064915	-0.0855258	0.4366
AP3M1	0.0178747	0.908043	0.360972	0.00691233	0.0464763	0.727471
AP3M2	-0.672965	0.000106546	-0.593308	0.000307917	-0.1475	0.258627
AP3S1	0.00121339	1	0.271266	0.0535217	0.0391811	0.801772
AP3S2	0.0470967	0.734451	0.691329	6.56701e-05	0.428944	0.00286898
AP4B1	0.158013	0.215956	-0.36473	0.0084697	-0.206608	0.107187
AP4E1	-0.253895	0.0515425	0.329458	0.015141	-0.104444	0.421465
AP4M1	0.231061	0.0471495	-0.190238	0.0965476	-0.294318	0.0148924
AP4S1	-0.374446	0.0482318	0.0427625	0.842921	-0.713582	0.00114396
AP5B1	-0.240978	0.189009	-0.443868	0.0211122	0.621405	0.00285531
AP5M1	-0.047521	0.71365	0.505579	0.000550198	0.106735	0.37653
AP5S1	-0.100485	0.37134	-0.453514	0.000740172	0.00576736	0.978905
AP5Z1	-0.414958	0.0232459	-1.52835	8.26886e-07	-0.0617462	0.7488
APAF1	0.400993	0.0739469	0.0409523	0.878123	-0.228899	0.30442
APBA1	-0.996613	0.00477167	-2.11916	1.07806e-05	0.106088	0.763427
APBA2	-0.689026	3.86933e-05	-0.107797	0.369825	2.51249	9.85049e-11
APBA3	0.509339	0.0120132	-0.209184	0.27035	0.0449978	0.837634
APBB1	0.183503	0.274149	0.0615635	0.737568	0.325527	0.0562317
APBB2	0.508355	6.76891e-05	0.93237	2.23515e-07	0.00610863	0.969016
APBB3	-0.661666	0.00179967	0.0243576	0.918038	-1.19843	1.26442e-05
APC	-0.493986	0.00791421	0.42752	0.0178441	-0.0118493	0.966281
APC2	-0.643301	0.0137382	-0.422566	0.0870912	-2.1752	7.11293e-07
APCDD1	-0.527102	0.0434682	1.96848	2.67473e-06	3.34088	1.30614e-08
APEH	0.591606	0.000296947	-0.726385	5.11859e-05	0.00395027	0.994786
APEX1	-0.251743	0.0752747	0.0720264	0.625254	0.230099	0.10187
APEX2	0.108423	0.390932	-0.181145	0.146753	0.234179	0.064282
APH1A	0.101972	0.231023	-0.509298	2.8924e-05	0.384546	0.0003272
APH1B	0.999703	0.000359335	0.214405	0.341584	-0.25774	0.250023
API5	-0.157028	0.367072	0.172458	0.319617	0.538231	0.00489324
APIP	0.0999262	0.647933	0.132866	0.532851	0.799375	0.00107827
APITD1	0.174294	0.655632	-0.925537	0.0171029	-0.346996	0.348525
APLF	0.0197187	0.972537	1.60216	0.000162489	-0.96598	0.00681436
APLN	-1.44397	0.000314353	-0.375238	0.238363	2.75074	9.20977e-07
APLNR	-1.76163	0.00139995	5.12963	8.95727e-08	1.5007	0.00426643
APLP1	-0.542921	0.00394699	-0.696634	0.000657803	-0.890913	8.53848e-05
APLP2	0.48762	0.00158862	0.312209	0.0240681	-0.0380922	0.7992
APMAP	-0.369549	0.00111462	0.341816	0.00196425	0.294051	0.00541554
APOBEC3B	4.09345	5.49174e-11	0.788156	0.000442589	0.177859	0.328939
APOBEC3C	2.69959	1.07694e-07	0.329204	0.191706	-0.848633	0.00298181
APOBEC3D	1.41456	0.00689146	-0.91075	0.0610311	-0.866014	0.0736274
APOBEC3F	0.841481	0.000245796	0.0804573	0.676626	-0.989036	6.13351e-05
APOBEC3G	-1.77636e-15	1	-0.61314	0.00342782	-1.09153	3.45017e-05
APOBEC3H	-1.77636e-15	1	0	1	-1.11244	4.79625e-07
APOC1	0.694666	0.0546461	-1.38436	0.00103358	1.87891	8.5236e-05
APOD	0.343751	0.19566	-8.88178e-16	1	-0.314344	0.23718
APOE	0.0887546	0.892266	-1.73433	0.00374351	0.911875	0.0895607
APOL1	0.216668	0.708979	-0.687994	0.199238	-1.05366	0.053892
APOL2	0.38818	0.0714812	-0.217576	0.308806	-0.0693063	0.769587
APOL3	-0.475281	0.130016	-0.275062	0.385636	-0.0190786	0.972273
APOL4	-0.627602	0.412486	-1.2649	0.0955585	-1.69423	0.0302105
APOL6	1.21803	0.00157101	0.117531	0.746757	-0.24431	0.469978
APOLD1	0.863582	0.0196353	-0.861779	0.0198442	1.604	0.000304144
APOM	0.578988	0.0118578	0.505917	0.0240842	0.0887746	0.70207
APOO	-0.168997	0.2687	0.254003	0.0977366	0.0138203	0.950178
APOOL	-0.130382	0.437493	0.421405	0.0158649	-0.274387	0.0980201
APOPT1	0.0167425	0.895262	0.0482695	0.659837	0.277291	0.0118742
APP	0.94797	5.22117e-06	-0.11246	0.398689	0.804959	2.33686e-05
APPBP2	0.459022	0.000444711	0.362065	0.00260805	-0.234934	0.0315111
APPL1	0.167654	0.19399	-0.282995	0.0338275	-0.304816	0.0238331
APPL2	-0.162021	0.192925	-0.146936	0.23808	-0.855412	8.16475e-06
APRT	0.0465748	0.806964	-0.0391035	0.840829	1.10402	1.19389e-05
APTR	0.057264	0.748866	0.0386041	0.837503	0.285225	0.0817061
APTX	0.230006	0.129153	-0.0556326	0.737374	0.32689	0.0359509
AQP1	2.2213	0.000134337	2.15151	0.000176071	0.223889	0.631199
AQP11	0.6317	0.0183595	-0.211414	0.412524	-0.340465	0.17981
AQP3	0.41366	0.527928	-4.2128	1.11572e-05	-0.670612	0.292048
AQP4	1.51264	0.0143265	-2.55916	0.000399154	0.539697	0.356741
AQP5	3.67645	5.46223e-05	-0.0554726	0.955315	-0.554866	0.407499
AQP9	-0.307348	0.779072	-3.97425	0.000774626	2.7096	0.0102897
AQR	-0.347329	0.00198034	0.0525019	0.607398	-0.018587	0.873289
AR	-0.452474	0.129599	9.53305	2.10461e-12	1.70673	4.2373e-05
ARAF	0.00390589	0.992406	0.288906	0.0178226	0.0171239	0.906657
ARAP1	0.0486692	0.819048	-0.163559	0.383737	-0.130128	0.494456
ARAP2	2.20354	7.24497e-07	-0.319101	0.199242	0.479746	0.0579619
ARAP3	-0.879009	0.0107967	1.78568	5.47728e-05	-1.15823	0.00181488
ARC	-0.205072	0.738202	0.13384	0.836414	0.5013	0.374967
ARCN1	-0.0821508	0.589185	0.0504337	0.753549	0.0761695	0.618818
AREG	-1.77636e-15	1	0.34988	0.172236	0.629575	0.0195719
AREL1	0.173084	0.0710325	0.334213	0.0021434	-0.0937389	0.325085
ARF1	0.100237	0.259678	-0.178552	0.0490701	0.0707828	0.433659
ARF3	-0.194082	0.0203022	-0.120599	0.130818	-0.744761	4.19753e-07
ARF4	0.636267	0.000303682	-0.466763	0.00311008	-0.357583	0.0156863
ARF5	-0.234972	0.0852934	0.49739	0.001609	-0.420857	0.0050429
ARF6	-0.203829	0.0369087	0.554806	3.54346e-05	0.605279	1.60293e-05
ARFGAP1	-0.317882	0.0694825	-0.850733	0.000159791	-0.198864	0.250375
ARFGAP2	-0.167872	0.350896	-0.40729	0.0281158	0.458977	0.0153696
ARFGAP3	1.21057	7.64637e-05	0.366347	0.106276	-0.65654	0.00761367
ARFGEF1	-0.0345864	0.810133	0.156741	0.21434	0.0184492	0.908155
ARFGEF2	-0.217382	0.171402	-0.395295	0.0183864	0.0232851	0.907974
ARFGEF3	1.36876	0.00140219	-0.540977	0.139576	-0.621039	0.0916949
ARFIP1	-7.12806e-07	1	0.241689	0.0510161	0.120686	0.322683
ARFIP2	-0.361116	0.11556	-0.559694	0.0198483	-0.170571	0.465551
ARFRP1	0.159496	0.387411	-0.922002	0.000125882	0.134008	0.472279
ARG2	0.519793	0.0226103	1.63414	3.57581e-06	0.715078	0.00352143
ARGLU1	-0.243624	0.145285	0.504041	0.00609064	0.0737995	0.681159
ARHGAP1	0.134983	0.353497	-0.362689	0.017326	0.464221	0.004018
ARHGAP10	1.18965	8.94501e-06	-0.270962	0.122453	-0.381989	0.0343312
ARHGAP11A	0.0975222	0.433743	0.493787	0.000802173	0.610717	0.000142357
ARHGAP11B	0.0960415	0.641155	0.0226308	0.930838	0.463042	0.0229034
ARHGAP12	0.0289221	0.846364	0.703388	6.13519e-05	-0.64602	0.000128472
ARHGAP17	-0.481038	0.000198444	-0.362862	0.00178571	-0.825808	1.46352e-06
ARHGAP18	-0.018162	0.961531	0.491168	0.0459328	-0.391949	0.104595
ARHGAP19	-0.576471	0.0021914	0.136938	0.4105	-0.353514	0.0362789
ARHGAP20	4.97872	2.41483e-06	3.78124	3.11176e-05	0.156229	0.83206
ARHGAP21	-0.374522	0.0484449	0.953341	0.000111283	0.405038	0.0345223
ARHGAP22	-0.0747355	0.910289	4.10429	2.25581e-06	2.13812	0.000708044
ARHGAP23	1.32504	3.48678e-05	1.36073	2.74668e-05	0.563058	0.0182331
ARHGAP24	0.475364	0.350355	1.803	0.00196774	0.684961	0.174638
ARHGAP25	-0.818845	0.138312	1.78278	0.00390175	3.61627	1.25281e-05
ARHGAP26	-0.428774	0.00635656	-0.252249	0.080985	0.175967	0.219041
ARHGAP27	0.4823	0.0594766	1.37509	6.46142e-05	0.328764	0.191347
ARHGAP28	0.718991	0.00878177	0	1	-0.653805	0.0150363
ARHGAP29	0.00989077	0.997072	-3.90537	9.65056e-08	-0.965539	0.0124028
ARHGAP31	-0.0845231	0.648391	0.719798	0.000678776	-0.186015	0.288013
ARHGAP32	-0.411273	0.0267916	0.403888	0.0291793	-0.573048	0.00406888
ARHGAP33	-0.289445	0.508091	-0.150545	0.748066	0.342571	0.428554
ARHGAP35	-0.397544	0.0286672	-0.00278048	1	-0.558986	0.00420893
ARHGAP39	-0.813331	0.0070173	-1.26413	0.000291702	-1.06446	0.00112337
ARHGAP4	0.441388	0.163071	-1.80916	4.33357e-05	-1.6279	0.000109475
ARHGAP42	0.667377	0.0810643	-1.88332	0.000147315	-1.07089	0.00902415
ARHGAP44	-1.97295	0.000587595	0.0495333	0.939319	-0.891478	0.0616829
ARHGAP45	-0.223737	0.737908	-1.31454	0.036267	1.30944	0.0368861
ARHGAP5	-0.283273	0.0718807	0.876811	4.90515e-05	-0.26193	0.0941968
ARHGAP5-AS1	-0.387694	0.141573	0.980447	0.00146372	-0.115477	0.683586
ARHGAP6	-0.149824	0.871724	-1.31833	0.0915427	-1.05809	0.172426
ARHGAP8	-0.28511	0.152162	0	1	2.66454e-15	1
ARHGAP9	0.538941	0.207469	-1.70467	0.00087963	1.49688	0.00227387
ARHGDIA	-0.235747	0.0437246	-0.698579	2.32615e-05	-0.213158	0.065375
ARHGDIB	0.551353	0.393397	4.16735	1.2857e-05	1.03607	0.105797
ARHGDIG	-4.85145	2.98971e-07	-0.410968	0.419658	2.71176	7.02479e-05
ARHGEF1	-0.332151	0.00762508	-0.469148	0.000700546	-0.19775	0.0860389
ARHGEF10	-0.927283	0.0539435	0.0858173	0.880309	0.0389501	0.956402
ARHGEF10L	0.316972	0.27613	-0.426028	0.142786	-0.482834	0.0983807
ARHGEF11	0.348457	0.111297	-0.643831	0.00691883	-0.860823	0.000943539
ARHGEF12	0.112939	0.515684	0.215657	0.200838	-0.113443	0.513631
ARHGEF16	-3.2924	2.10151e-05	-4.1387	2.48772e-06	-1.29874	0.0199743
ARHGEF17	-0.865943	0.000448776	-0.739633	0.00149343	-0.989873	0.00014805
ARHGEF18	0.155747	0.543	-0.494098	0.0503194	-0.0722645	0.795518
ARHGEF19	0.815251	0.00303655	-1.23362	0.000122235	-0.560367	0.026701
ARHGEF2	0.396565	0.0450176	1.22636	1.68108e-05	1.44894	3.5655e-06
ARHGEF25	0.0509935	0.769938	-0.516426	0.00344111	-0.658478	0.000589547
ARHGEF26	0.190217	0.293834	-2.88383	1.80767e-09	-0.7616	0.000569606
ARHGEF28	0.321183	0.316	1.18178	0.00150069	1.64621	0.000105603
ARHGEF3	0.113581	0.692123	-0.330785	0.213696	-0.723942	0.0112706
ARHGEF37	2.54958	1.61936e-09	0.964977	2.3858e-05	0.568712	0.00185545
ARHGEF39	1.35378	8.59802e-05	-0.360055	0.159484	1.57657	2.21587e-05
ARHGEF4	-1.04125	0.00111192	1.50696	5.27942e-05	-0.406883	0.132012
ARHGEF40	-0.0455588	0.911204	0.31209	0.334152	-1.05704	0.00343686
ARHGEF6	1.48738	6.97383e-05	0.138296	0.633366	-0.57138	0.0425177
ARHGEF7	0.164126	0.278969	0.125736	0.41306	-0.455388	0.00615216
ARHGEF9	0.0333881	0.748735	0.697225	4.20557e-06	0.418369	0.000387188
ARID1A	0.131989	0.467797	-0.483285	0.011317	-0.244349	0.169152
ARID1B	-0.401972	0.0187022	0.256351	0.115501	-0.111648	0.503216
ARID2	-0.292942	0.0360855	0.546457	0.000810955	-0.519123	0.0011878
ARID3A	-0.623979	0.0455947	0.417589	0.170519	-0.149935	0.642383
ARID3B	-1.30057	1.11117e-05	-0.412464	0.0403269	0.498555	0.0161821
ARID4A	-0.0252194	0.895262	0.401462	0.0148048	-0.60026	0.00109317
ARID4B	0.31473	0.0593632	-0.0144015	0.95254	-0.463806	0.00904273
ARID5A	0.173814	0.5183	-0.453073	0.0851935	1.70968	1.2625e-05
ARID5B	0.740036	0.0142126	-1.03253	0.00171375	-1.0413	0.00161254
ARIH1	-0.0298	0.791061	-0.00431981	0.985281	0.111248	0.266891
ARIH2	0.246202	0.0126553	-0.77989	1.16705e-06	0.0147406	0.897807
ARIH2OS	1.12872	0.0176642	-1.22388	0.0113795	-0.590798	0.189675
ARL1	-0.146241	0.246111	-0.0769296	0.556672	-0.50705	0.000819214
ARL10	-0.347959	0.0319132	-0.0958998	0.555791	-1.14494	4.61512e-06
ARL13B	0.600993	0.0158815	-0.403765	0.088384	-0.700596	0.00657119
ARL14EP	-0.288639	0.184733	0.124713	0.583142	0.0450723	0.860963
ARL15	0.184883	0.316769	0.59945	0.00366172	-1.08196	3.32751e-05
ARL16	0.180578	0.143782	-0.819472	1.11572e-05	-0.205396	0.0980445
ARL17A	0.160888	0.742355	0.741348	0.0977409	-0.905675	0.0467296
ARL2	-0.0393069	0.877367	-0.536948	0.016582	0.388482	0.0701694
ARL2BP	-0.213119	0.0418162	0.589831	3.92072e-05	-0.277426	0.0112951
ARL3	-0.662186	0.000227135	0.379687	0.0115682	-0.585102	0.000619329
ARL4A	-0.423491	0.00194321	-1.01761	9.77914e-07	-0.303305	0.0156692
ARL4C	1.83359	0.000180836	2.19958	3.70714e-05	-0.508609	0.178148
ARL4D	0.316494	0.348993	-1.84596	6.05094e-05	1.5951	0.000213647
ARL5A	-0.347265	0.00872399	0.570627	0.000248838	-0.475903	0.00104712
ARL5B	-0.18226	0.141508	0.40851	0.00340051	-0.0775729	0.545356
ARL6	0.421263	0.0178665	-0.255168	0.13096	-0.543411	0.00396694
ARL6IP1	0.285031	0.0839087	0.589401	0.00183546	1.12935	7.77409e-06
ARL6IP5	0.665812	0.00377188	-0.181102	0.382606	-0.316385	0.123742
ARL6IP6	0.761742	0.000266461	0.0272278	0.893027	0.117139	0.487537
ARL8A	0.724479	2.25681e-05	-0.244564	0.0430165	0.00420045	0.990984
ARL8B	0.277873	0.0763334	-0.824071	8.28804e-05	-0.270905	0.0834098
ARL9	-0.26366	0.727731	-2.62584	0.00128891	-0.371504	0.610086
ARMC1	0.230107	0.0367411	0.0109843	0.941422	0.366097	0.00265396
ARMC10	-0.463395	0.0213576	0.60468	0.00463704	-0.164783	0.397083
ARMC12	1.39926	0.015996	-0.935141	0.0903658	0.454224	0.414773
ARMC2	-0.388225	0.215532	-0.0626559	0.866729	-1.50038	0.000203054
ARMC3	-0.13624	0.765063	8.88178e-16	1	-2.29962	5.25096e-05
ARMC4	-1.25897	0.00506684	-0.444505	0.273898	-1.15615	0.00854341
ARMC5	-0.360643	0.052504	-0.249587	0.170838	0.325354	0.077459
ARMC6	-0.361952	0.0919234	-0.208938	0.330289	0.993012	0.000255415
ARMC7	0.0826301	0.594988	0.44188	0.00663775	0.236907	0.112184
ARMC8	0.196176	0.0436458	-0.067672	0.486716	-0.158068	0.097644
ARMC9	-0.663219	0.000373555	-0.533126	0.00196279	-1.04786	6.65606e-06
ARMCX1	-0.059214	0.714793	0.122693	0.418859	-0.33158	0.0318794
ARMCX2	8.65581	9.90067e-10	1.06806	0.0419125	-0.6589	0.197407
ARMCX3	0.254698	0.0232018	0.776386	5.0523e-06	-0.527548	0.000161528
ARMCX4	-0.258715	0.191917	-0.441614	0.0314832	0.464707	0.0247249
ARMCX5	-0.13175	0.474738	1.34761	3.63734e-06	-0.0429478	0.837108
ARMCX5-GPRASP2	-1.2433	0.000296376	0.926912	0.00273109	-0.393649	0.148101
ARMCX6	-0.153393	0.256859	0.583045	0.000473697	-0.21732	0.109228
ARMT1	-0.10578	0.466375	0.106022	0.465341	0.57078	0.000826695
ARNT	0.53032	0.00602976	0.133985	0.454792	-0.377708	0.036715
ARNT2	-0.756769	0.0392993	-4.40183	2.56783e-08	-2.65934	3.81338e-06
ARNTL	-0.217537	0.277079	-0.183724	0.361962	-0.628489	0.00465277
ARNTL2	0.661098	0.00137271	-0.19022	0.281215	-0.682734	0.00108275
ARPC1A	0.218148	0.0625558	0.468824	0.00075808	-0.0471036	0.705841
ARPC1B	0.45117	0.00385261	-0.134373	0.338282	0.0584361	0.69775
ARPC2	0.00906664	0.941609	0.331227	0.00140511	-0.423608	0.000203497
ARPC3	-0.166732	0.276502	0.0936536	0.555292	-0.199254	0.192332
ARPC4	0.522491	0.00147859	-0.910965	1.39353e-05	-0.306281	0.0347443
ARPC5	0.978834	5.67456e-05	0.782875	0.000380116	0.468708	0.0129086
ARPC5L	-0.352198	0.0144583	-0.172392	0.202732	-0.106732	0.439228
ARPIN	2.47111	0.000154033	0.0471462	0.947533	0.129509	0.821694
ARPP19	0.0438921	0.678332	0.128598	0.19213	-0.0857843	0.39067
ARPP21	3.90339	5.81712e-06	0	1	-0.353079	0.533136
ARRB1	-0.244269	0.488389	0.885843	0.0151483	0.136232	0.71482
ARRB2	0.152979	0.176753	0.755498	1.07806e-05	0.158938	0.160778
ARRDC1	-0.130085	0.587881	-1.08445	0.000227386	0.673759	0.00721953
ARRDC1-AS1	0.612857	0.00403856	-0.0355492	0.876683	1.0954	4.13521e-05
ARRDC2	-0.288963	0.344689	-0.711462	0.0246712	0.417086	0.16924
ARRDC3	0.224631	0.271707	-0.103417	0.630615	-0.536712	0.0135399
ARRDC3-AS1	0.333201	0.274922	-0.0899042	0.793266	0.134972	0.679756
ARRDC4	-1.17465	0.000220588	-0.233633	0.349715	-4.31199	7.48383e-10
ARSA	0.4956	0.00379211	-0.0912791	0.565469	-0.547079	0.00192039
ARSB	0.162728	0.0858313	0.93607	2.25317e-07	-0.477478	0.000121682
ARSD	0.287224	0.0195114	-0.319799	0.0109261	-0.740932	1.71518e-05
ARSE	-8.88178e-16	1	-1.36198	0.000219283	-1.68797	3.38455e-05
ARSG	0.164632	0.459875	0.849438	0.00104301	1.57845	5.00718e-06
ARSI	0.864158	0.025875	1.7873	0.000197245	-1.74216	0.000244467
ARSJ	0.398759	0.150516	2.43359	7.85301e-07	1.11804	0.000802482
ARSK	0.190088	0.15176	0.633558	0.000205017	-0.227199	0.0888209
ARTN	0.677566	0.196202	-2.71881	0.000102798	-0.278571	0.613337
ARV1	-0.0745132	0.660972	0.330176	0.0432896	-0.192555	0.226964
ARVCF	-0.829414	0.00269179	-1.53665	1.73912e-05	-1.24104	0.000116077
ARX	0.0873462	0.91735	2.49559	0.00118584	2.06788	0.00441754
ASAH1	0.441636	0.00657283	-0.0012974	1	0.140922	0.345529
ASAH2	0.875526	0.000545412	0.578153	0.00954038	0.798301	0.00110575
ASAH2B	0.499437	0.00109102	0.160539	0.213016	1.03027	1.95245e-06
ASAP1	0.0438337	0.788562	-0.31671	0.0349738	-0.189802	0.192206
ASAP2	-0.467583	0.0138638	2.42773	9.04562e-09	-0.731985	0.000704068
ASAP3	0.282147	0.290771	-1.26072	0.000221762	-1.35162	0.000122449
ASB1	-0.19452	0.291632	0.365443	0.0515005	-0.390759	0.0387987
ASB11	1.87728	0.0076447	-1.63239	0.0168699	1.7542	0.0113989
ASB13	-0.607352	0.00408278	0.293959	0.121491	0.956435	0.000127127
ASB16-AS1	1.37499	0.00179845	0.480431	0.206225	0.32379	0.400882
ASB3	-0.0399313	0.857835	0.24518	0.193949	0.563373	0.00651099
ASB6	-0.231829	0.0650284	-1.13453	5.1766e-07	0.035187	0.801926
ASB7	-0.200344	0.157745	0.314918	0.0318375	0.184185	0.193717
ASB8	0.269035	0.0295376	-0.184325	0.123076	-0.243283	0.046116
ASB9	0.0239391	0.974046	-1.33114	0.00377173	-1.41321	0.00251071
ASCC1	-0.0580209	0.670013	0.831203	1.2913e-05	-0.0719965	0.588224
ASCC2	0.157146	0.122236	0.125116	0.217139	-0.156105	0.124597
ASCC3	-0.35482	0.00463875	0.622655	5.84946e-05	-0.0873188	0.447573
ASCL1	-1.43099	0.0207676	-0.308811	0.61865	2.66454e-15	1
ASF1A	-0.20237	0.0822659	1.00954	8.15564e-07	0.542399	0.000235705
ASF1B	1.41667	2.25274e-05	-0.563989	0.0198587	0.533547	0.0261985
ASGR1	-0.0288882	0.966212	0.121999	0.794607	-0.791657	0.0609392
ASH1L	0.0361497	0.902643	-0.0162682	0.966354	-0.473099	0.0491153
ASH1L-AS1	-0.0243255	0.932825	0.249089	0.244832	0.361651	0.0932445
ASH2L	0.0297964	0.842265	-0.120173	0.354726	0.366829	0.0085949
ASIC1	-0.0830732	0.725706	2.49645	5.28686e-08	3.04944	6.63034e-09
ASIC3	0.790856	0.174039	-1.6549	0.00871804	-0.741694	0.202413
ASIC4	0.929678	0.105999	1.72411	0.00614339	2.55131	0.000365138
ASL	0.341652	0.0296959	-0.622336	0.000698399	0.247616	0.103851
ASMTL	-0.498736	0.00798969	0.658567	0.00123352	-0.313999	0.0727793
ASMTL-AS1	-0.504577	0.327419	-0.255076	0.63763	0.360848	0.492637
ASNA1	0.687603	0.000102849	-0.262807	0.0522153	0.283924	0.0376151
ASNS	0.804628	0.00163631	0.597114	0.0113031	0.485931	0.0323842
ASNSD1	0.222098	0.0760968	0.119459	0.338202	-0.228448	0.0687281
ASPA	-1.77636e-15	1	0.0398019	0.929634	-2.91063	9.42324e-07
ASPH	0.401266	0.123986	1.76671	9.06808e-06	2.04423	2.2858e-06
ASPHD1	-0.636923	0.00701003	0.404754	0.0648284	-0.0422986	0.869693
ASPHD2	-0.32799	0.266196	-1.31286	0.000363645	-1.14234	0.00107795
ASPM	0.18449	0.362842	0.212389	0.291864	0.273961	0.172355
ASPRV1	-0.343188	0.213607	-0.435491	0.115968	0.554846	0.0491153
ASPSCR1	-0.10062	0.573636	-1.05171	2.32688e-05	0.96196	5.18814e-05
ASRGL1	0.126364	0.671058	-0.464554	0.0966101	7.52821	8.42369e-12
ASS1	0.330741	0.292648	-1.82743	3.62967e-05	-1.40077	0.000355697
ASTE1	-0.00754516	0.974046	-0.61015	0.000225878	-0.208871	0.10727
ASTN1	-0.131596	0.867298	4.01164	2.53719e-05	-0.825572	0.211563
ASTN2	-0.0600512	0.835278	-0.469086	0.0637459	1.19029	0.000207265
ASUN	-0.316048	0.0270112	0.240261	0.0829911	-0.0577526	0.69692
ASXL1	-0.0418556	0.764212	-0.372648	0.00680265	-0.0201006	0.897606
ASXL2	-0.069363	0.704271	0.60425	0.00194762	0.102759	0.558229
ASXL3	1.32546	0.000513085	0	1	0.69144	0.0313279
ATAD1	-0.645064	6.72864e-05	0.460845	0.00106573	-0.302471	0.0160523
ATAD2	0.760823	0.00538491	-0.431755	0.0836696	0.214626	0.391831
ATAD2B	-0.817288	4.88145e-06	1.16037	1.59284e-07	0.507009	0.000335556
ATAD3A	-0.0977739	0.534899	-0.76623	0.000133082	0.404262	0.0129555
ATAD3B	-0.613676	0.00947972	-0.749989	0.00263907	0.147794	0.51196
ATAD5	-0.0815294	0.771058	1.0648	0.000558106	0.4014	0.112365
ATAT1	0.178133	0.258005	0.249592	0.113832	0.253937	0.107915
ATCAY	-3.07306	3.34694e-05	-0.461969	0.381981	3.01187	4.00772e-05
ATE1	-0.497794	0.000741311	0.58574	0.000199427	-0.0648073	0.613619
ATE1-AS1	-0.530676	0.156947	0.872413	0.0255193	-1.3325	0.00202778
ATF1	-0.0714542	0.531426	0.47793	0.000463775	-0.324089	0.0072152
ATF2	0.303187	0.0403539	0.324352	0.0297849	-0.384961	0.0123912
ATF3	0.605473	0.015198	-1.35992	3.88962e-05	1.19988	0.000116733
ATF4	-0.168006	0.0998358	0.00863212	0.954587	0.23104	0.0284895
ATF5	-0.70554	0.00277308	0.152017	0.474121	1.23991	2.92458e-05
ATF6	0.464587	0.00797335	0.455447	0.00898735	-0.325109	0.04826
ATF6B	0.840266	1.71179e-05	0.550252	0.000644946	0.608252	0.000287765
ATF7	0.374616	0.0234872	0.564427	0.00198446	-0.530689	0.00304999
ATF7IP	-0.240349	0.118529	0.233939	0.128421	-0.226875	0.139868
ATG10	0.144273	0.356581	0.02608	0.891017	-0.814354	9.20205e-05
ATG101	-0.116765	0.476553	-0.348476	0.0349792	-0.627474	0.00100398
ATG12	-0.0748687	0.466844	0.217008	0.0363434	-0.196201	0.0555931
ATG13	0.251763	0.112794	-0.156973	0.323821	0.0809946	0.627165
ATG14	-0.27432	0.0138401	0.00233049	1	0.241548	0.026589
ATG16L1	0.0829595	0.392973	0.674719	6.48695e-06	-1.06434	7.53774e-08
ATG16L2	0.330475	0.170874	0.123435	0.627774	0.574302	0.0229373
ATG2A	0.118553	0.427508	-0.645866	0.000406484	0.406146	0.0102354
ATG2B	-0.360805	0.0421354	0.465283	0.0120175	-0.442477	0.0158191
ATG3	0.294334	0.052842	-0.494136	0.00329421	0.24201	0.106063
ATG4A	0.577958	4.42543e-05	0.302344	0.00650283	-0.13995	0.167135
ATG4B	-0.195037	0.0876415	-0.359362	0.00442869	-0.255484	0.0297127
ATG4C	0.0668339	0.680471	0.0319423	0.857835	-0.625466	0.000657351
ATG4D	0.653714	0.000338841	-0.372296	0.0156792	0.340643	0.0246872
ATG5	0.0802676	0.583644	0.127399	0.368804	-0.176284	0.208812
ATG7	0.321593	0.0495296	0.0156983	0.944917	0.667052	0.000632598
ATG9A	0.650412	1.34832e-05	0.0108423	0.936883	-0.242977	0.0206408
ATG9B	-1.17909	0.00179033	-0.0706012	0.853717	0.25392	0.444731
ATIC	-0.446798	0.00203259	0.301013	0.0221832	0.220739	0.0819073
ATL1	1.20506	0.00242197	-1.18324	0.00275066	-0.809519	0.0254581
ATL2	-0.317984	0.00224656	0.543152	2.8727e-05	1.2233	9.8724e-09
ATL3	1.01886	1.24295e-05	0.341801	0.0331477	0.560006	0.00183323
ATM	-0.346422	0.0703929	0.239748	0.204539	-0.273714	0.14803
ATMIN	-0.45556	0.000444705	0.263588	0.0172264	0.459187	0.000416993
ATN1	0.459487	0.00820371	-0.79422	0.000148759	-0.732037	0.000294692
ATOH1	0.166619	0.747834	0.0670461	0.910713	4.12858	7.88009e-07
ATOH8	-2.72327	4.22964e-05	-5.01199	1.24871e-07	1.8194	0.00118328
ATOX1	-0.0743161	0.555556	-0.0731855	0.561909	-0.639301	8.92678e-05
ATP10A	-1.09085	0.0368981	-1.02921	0.0474245	-0.430365	0.403048
ATP10B	0.545216	0.472926	0.180196	0.833881	2.38351	0.00407335
ATP10D	1.58903	2.59308e-07	0.787194	0.000176184	-0.130619	0.427508
ATP11A	-0.124011	0.53135	-0.050486	0.818214	0.474987	0.0186661
ATP11B	0.551741	0.00270785	0.454021	0.00937881	-0.492053	0.00575828
ATP11C	-0.717129	0.000654257	-0.2368	0.17107	0.917747	8.45012e-05
ATP12A	-1.06548	0.0367723	4.47595	5.97678e-07	2.08163	0.000586569
ATP13A1	-0.12169	0.418	-0.068905	0.662106	0.273672	0.0678513
ATP13A2	0.815745	0.0006943	-1.02614	0.000104753	-0.722653	0.00171002
ATP13A3	-0.25173	0.0597806	0.203942	0.122233	0.550312	0.000606108
ATP1A1	0.866722	1.55008e-05	0.115288	0.400725	-0.253582	0.0647761
ATP1A1-AS1	0.525022	0.200211	-0.765209	0.0658356	-1.07619	0.0137678
ATP1A2	-1.91963	0.00158014	2.31724	0.000372944	-2.61077	0.000138183
ATP1A3	-1.41183	0.00293039	-0.18011	0.689521	2.79634	1.05729e-05
ATP1B1	1.27594	0.000603068	0.993528	0.00368686	-0.517459	0.0917626
ATP1B2	0.686588	0.0329927	1.71981	5.90818e-05	-0.725862	0.0254425
ATP1B3	0.256732	0.0908161	-0.862161	4.31444e-05	-0.12204	0.426122
ATP23	0.0616988	0.746497	0.0960406	0.596597	-0.224985	0.194136
ATP2A1	0.626994	0.0100722	-0.241289	0.287181	0.260189	0.250123
ATP2A1-AS1	1.02713	0.0268818	0.256381	0.581568	1.01162	0.0288928
ATP2A2	0.439788	0.00990373	-0.233773	0.139721	0.16518	0.297792
ATP2A3	-1.40718	0.0610197	0.0172799	1	-0.127795	0.887188
ATP2B1	-0.216411	0.0731312	0.280102	0.0245238	1.36104	5.76148e-08
ATP2B2	-1.58824	0.005597	1.062	0.0458672	-0.505841	0.333491
ATP2B4	-0.284543	0.274167	-0.655825	0.016896	-1.12729	0.000451223
ATP2C1	0.439039	0.000362318	0.433175	0.000404084	0.102698	0.298481
ATP5A1	-0.314996	0.0144206	0.334064	0.0103642	0.386369	0.0042411
ATP5B	-0.408843	0.00483379	0.00986902	0.96155	0.137127	0.295712
ATP5C1	-0.128498	0.429642	0.536344	0.00304399	0.226271	0.15716
ATP5D	0.228651	0.393929	0.20628	0.444715	0.430993	0.105119
ATP5E	-0.205818	0.349625	-0.031854	0.908325	-0.277165	0.204036
ATP5EP2	1.03673	0.100975	-0.213387	0.759059	-0.445562	0.48989
ATP5F1	0.174205	0.210146	0.319175	0.0273767	0.310207	0.0312398
ATP5G1	0.351156	0.024053	0.28198	0.0624407	0.471037	0.00452786
ATP5G2	-0.297676	0.0365088	-0.0871783	0.542311	-0.372047	0.0119366
ATP5G3	0.256901	0.070625	0.216513	0.123986	0.162333	0.247853
ATP5H	-0.107881	0.467017	0.38743	0.012477	0.249424	0.0879198
ATP5I	0.579513	0.0080948	0.0717172	0.746289	0.493646	0.0197173
ATP5J	-0.0708993	0.707593	0.178036	0.310304	0.651747	0.00143206
ATP5J2	0.356928	0.0173336	0.331709	0.0250901	0.257801	0.0727793
ATP5L	0.242075	0.224614	0.0122872	0.971759	0.190602	0.342372
ATP5O	0.275603	0.0627	0.150694	0.303547	0.670065	0.000284575
ATP5S	-0.0480375	0.770663	0.577496	0.00103898	-0.0418458	0.803174
ATP5SL	-0.661835	0.000142926	-0.288531	0.0350139	0.321292	0.0209707
ATP6AP1	0.183804	0.0385422	0.0289265	0.762491	-0.072553	0.407824
ATP6AP1L	0.273845	0.243702	-0.116311	0.639602	-0.6263	0.0125629
ATP6AP2	-0.18907	0.132052	0.429234	0.00263332	-0.192532	0.125352
ATP6V0A1	0.318321	0.00680328	0.124589	0.24661	-0.685594	1.6043e-05
ATP6V0A2	-0.461177	0.00100818	-0.107732	0.365071	-0.342503	0.00761873
ATP6V0B	0.330069	0.00432801	-0.945089	5.46946e-07	0.415411	0.000847256
ATP6V0D1	0.162731	0.0784737	-0.379656	0.00064901	0.165762	0.0734813
ATP6V0D2	-5.29675	2.44366e-05	0.668365	0.451269	1.21192	0.163271
ATP6V0E1	0.431799	0.00205433	0.178813	0.141989	0.00906895	0.962248
ATP6V0E2	0.314778	0.0140086	0.55243	0.000286168	-1.05028	8.33632e-07
ATP6V0E2-AS1	0.343394	0.0958076	-0.456838	0.0312911	-0.482588	0.0240842
ATP6V1A	0.433402	0.0015514	-0.35874	0.00561039	-0.224559	0.0598798
ATP6V1B1	-3.15306	0.00224192	0.819074	0.367106	-0.402623	0.676225
ATP6V1B2	-0.284128	0.0227776	-0.364239	0.00563527	0.133424	0.264142
ATP6V1C1	0.131651	0.243846	-0.50609	0.000348141	0.58496	0.0001029
ATP6V1C2	-1.61968	0.00924245	0.372465	0.531102	2.75783	0.000200384
ATP6V1D	0.309544	0.0212629	-0.117279	0.36474	-0.183223	0.153109
ATP6V1E1	0.536411	0.000115419	-0.196277	0.0651039	-0.0537054	0.627202
ATP6V1E2	0.475942	0.00181114	0.371531	0.00914644	0.446081	0.00285543
ATP6V1F	0.403708	0.00108198	-0.313301	0.00617495	-0.0201432	0.871495
ATP6V1G1	-0.222357	0.259342	-0.0484644	0.831303	-0.743287	0.00131339
ATP6V1G2	0.040975	0.944917	0.796281	0.0610262	0.592927	0.156591
ATP6V1H	0.144806	0.102261	-0.389459	0.000392987	0.419318	0.000214193
ATP7A	0.0334849	0.884627	1.24555	1.25638e-05	-0.910356	0.000201709
ATP7B	-0.19592	0.216366	0.917166	3.88877e-05	-0.135851	0.397561
ATP8A1	0.497367	0.281013	-2.41158	9.34493e-05	2.66956	3.81581e-05
ATP8A2	0.645187	0.294525	0	1	-0.34221	0.593764
ATP8B1	1.89066	7.54404e-05	-0.570617	0.106688	4.19823	3.63858e-08
ATP8B2	-0.206363	0.207463	-1.32087	1.78467e-06	-0.592743	0.00178794
ATP8B3	0.776827	0.102239	-0.476507	0.316241	0.677965	0.152065
ATP8B4	2.62042	0.00321935	-1.37569	0.0835256	0.274485	0.752238
ATP9A	-1.24656	0.00191424	-0.0789693	0.845519	-0.289921	0.411601
ATP9B	-0.285044	0.0466517	0.303209	0.0356766	-0.0322485	0.843092
ATPAF1	-0.42602	0.00122979	-0.0056793	0.979675	0.528929	0.000224026
ATPAF2	-0.442357	0.00204259	1.02919	1.41772e-06	-0.0602967	0.648391
ATPIF1	0.658124	0.00054829	-0.10511	0.510846	-0.15763	0.312654
ATR	-0.144259	0.344845	0.176845	0.243596	-0.334583	0.0327242
ATRAID	0.11859	0.344825	0.0922824	0.468941	0.238261	0.0599334
ATRN	-0.593867	0.00139781	-0.390759	0.0192177	-0.444441	0.00948553
ATRNL1	-0.455507	0.339264	0.600336	0.204329	-1.20231	0.0163765
ATRX	-0.654491	0.00286654	0.612153	0.00448795	-0.501704	0.0146701
ATXN1	1.15207	0.000181001	0.502647	0.039549	0.309673	0.192198
ATXN10	-0.211379	0.0833891	0.151097	0.211567	-0.253232	0.0414941
ATXN1L	0.127418	0.425697	0.26311	0.0963195	0.243737	0.122344
ATXN2	-0.0931028	0.427589	-0.0836679	0.478712	-0.363532	0.00461247
ATXN2L	-0.00762788	0.981114	-0.306998	0.0532559	0.20372	0.190849
ATXN3	-0.536692	0.000814281	1.01243	3.16863e-06	-0.0642364	0.65
ATXN7	0.335466	0.0548092	-0.579511	0.00288985	-0.270171	0.116377
ATXN7L1	-0.910662	0.000243991	0.715284	0.00159503	-0.208962	0.283905
ATXN7L2	0.0710461	0.771702	-0.540016	0.0195964	0.332295	0.131817
ATXN7L3	0.297633	0.00575534	-0.0425466	0.6863	-0.035848	0.738393
ATXN7L3B	0.238897	0.0423852	-0.602592	9.14595e-05	0.110595	0.338453
AUH	-0.167674	0.552609	0.544314	0.0500613	1.25503	0.000274767
AUNIP	0.0391069	0.841237	-0.323548	0.0582353	0.0198532	0.929436
AUP1	0.139125	0.299669	-0.0196093	0.907764	-0.0428867	0.773191
AURKA	0.176981	0.232214	0.038098	0.823178	1.02611	7.57828e-06
AURKAIP1	0.0736366	0.708759	-0.353589	0.0564715	-0.154008	0.404279
AURKB	0.344879	0.0483989	0.286086	0.0962386	1.20614	6.35007e-06
AURKC	-0.260738	0.568823	-0.467094	0.289546	0.841414	0.0597903
AUTS2	-0.342981	0.0436854	0.124464	0.462957	-0.439332	0.0130836
AVEN	-0.677346	0.0172656	0.091879	0.757558	1.04199	0.00109682
AVIL	1.6524	0.00015805	1.6401	0.000168158	0.426121	0.203598
AVL9	-0.0520382	0.712419	0.0084779	0.969073	-0.106698	0.420009
AVPI1	-1.08978	0.0104039	-0.562796	0.154596	-0.26769	0.51032
AXIN1	-0.516474	0.00315001	-0.395673	0.0158431	0.880515	4.53452e-05
AXIN2	0.102546	0.791974	-2.46281	5.76709e-06	-1.60989	0.000252662
AXL	-5.7582	8.20407e-08	0.999024	0.0603458	-0.824849	0.116288
AZGP1	1.37446	0.0276184	-1.46374	0.020197	1.71646	0.00838926
AZI2	0.521094	0.00262026	-0.58249	0.00117713	-0.516944	0.00276701
AZIN1	0.21924	0.0995502	-0.308774	0.0252692	0.18371	0.165159
AZIN1-AS1	0.515604	0.497493	-0.646985	0.387904	-0.31149	0.696529
AZIN2	0.368181	0.282593	-1.18708	0.00239634	-0.658002	0.0584505
B2M	0.654065	0.00137917	-0.0839865	0.650193	-0.0607448	0.752224
B3GALNT1	-0.325493	0.251054	-1.21443	0.000500029	-0.421812	0.137165
B3GALNT2	0.144035	0.314955	0.18431	0.195802	0.180048	0.20646
B3GALT1	-0.168402	0.467534	0.49187	0.0353606	1.30547	4.0652e-05
B3GALT5	0.574472	0.296068	-2.05565	0.00137812	1.82346	0.00320508
B3GALT5-AS1	0.547955	0.501824	-1.43279	0.0744367	1.42808	0.0753357
B3GALT6	-0.282694	0.080405	-0.383792	0.0220867	-0.231568	0.148428
B3GAT1	-1.89623	0.00120513	-2.46199	0.000149554	5.22634	1.27268e-07
B3GAT2	2.3042	0.000127208	-3.56079	2.42353e-06	1.69895	0.0014482
B3GAT3	-0.0937065	0.549967	-0.820017	6.86649e-05	0.171424	0.25729
B3GLCT	0.0958179	0.584144	1.0093	2.74234e-05	0.717836	0.000506455
B3GNT2	0.412315	0.0319222	0.487781	0.0137136	0.128552	0.500569
B3GNT5	0.658298	0.0672356	0.275686	0.446182	0.0857616	0.834694
B3GNT7	-1.57945	0.00564958	3.92354	3.21225e-06	-1.10903	0.0373351
B3GNT9	0.950397	0.000105762	-0.357325	0.0564614	-0.178249	0.33606
B3GNTL1	-0.517957	0.00528186	-0.402052	0.0221753	0.410146	0.0200562
B4GALNT1	0.554229	0.00918796	-0.24934	0.204651	0.481171	0.019922
B4GALNT3	-0.923234	0.0155062	-2.37911	1.15151e-05	-0.63645	0.0797798
B4GALNT4	-0.0741537	0.780735	-0.852276	0.0019478	0.329528	0.166791
B4GALT1	0.866442	0.000177012	0.32799	0.0692543	0.187756	0.293605
B4GALT2	-0.0253038	0.851647	-0.560355	0.000179983	1.19126	1.57785e-07
B4GALT3	0.135974	0.193471	-0.533168	0.00011863	0.194722	0.0664217
B4GALT4	0.780427	3.40725e-05	0.071217	0.609778	-0.253649	0.0603731
B4GALT5	-0.14621	0.174242	0.298293	0.010149	0.168737	0.118285
B4GALT6	-0.0253503	0.918877	-0.755731	0.000963423	-0.132409	0.501879
B4GALT7	0.143936	0.324146	-0.226263	0.120197	-0.346989	0.0223616
B4GAT1	-0.156844	0.555292	-0.171261	0.516142	-0.287683	0.261852
B9D1	0.519505	0.00234113	0.591915	0.00090456	-0.704118	0.000226496
B9D2	-0.910048	0.0137221	-0.178465	0.62511	0.243657	0.493559
BAALC	-1.07958	0.0393903	-3.36417	1.17536e-05	1.74782	0.00261879
BAALC-AS1	0.97134	0.0227288	-2.18707	7.59204e-05	0.0698525	0.888317
BAAT	-1.06152	0.0397282	-1.23246	0.0195981	1.52429	0.00585318
BABAM1	0.0633709	0.663845	-0.165574	0.225689	0.6776	0.00014988
BACE1	-0.578687	1.34194e-05	0.0212902	0.836422	0.0592983	0.517761
BACE1-AS	0.0895604	0.70289	-0.223062	0.306768	0.140098	0.532745
BACE2	0.910057	0.000182913	0.584411	0.00501542	2.02511	1.00166e-07
BACH1	0.569984	0.00156169	1.03578	1.02603e-05	1.63043	1.24871e-07
BACH1-IT1	0.165248	0.573829	0.49624	0.0814189	1.02062	0.00179106
BACH2	-0.812946	0.026811	-0.213019	0.561229	-0.265672	0.461217
BAD	0.131322	0.550967	-0.918445	0.000463649	-0.0414937	0.869934
BAG1	-0.145359	0.740116	-0.503153	0.206924	1.36271	0.00268527
BAG2	-0.196107	0.367106	-0.0379619	0.884531	0.646229	0.00627013
BAG3	-0.469517	0.00139066	1.06455	1.09569e-06	0.398683	0.00433106
BAG4	-0.646174	5.14565e-06	0.043054	0.65061	0.517033	3.94521e-05
BAG5	-0.30934	0.00462107	0.277727	0.00898226	0.117841	0.230121
BAG6	0.525237	3.52866e-05	0.00853778	0.94691	0.43869	0.000169346
BAHCC1	-1.30434	0.000797764	1.07124	0.00328425	-0.483513	0.135133
BAHD1	-0.285652	0.0467813	-0.432883	0.00530461	-0.180025	0.199519
BAIAP2	-1.27467	1.64019e-06	-1.22739	2.36027e-06	-0.247661	0.115383
BAIAP2-AS1	-0.579877	0.000602542	-0.877623	1.71518e-05	-0.788302	4.51744e-05
BAIAP2L1	0.85865	0.00818301	-1.00587	0.0029778	0.771622	0.0150418
BAIAP3	-1.02948	0.00627655	-0.0595467	0.886606	0.254588	0.467982
BAK1	-0.109187	0.454105	-0.129976	0.36777	0.620401	0.000450489
BAMBI	-0.347674	0.382942	0.988353	0.017458	-1.13802	0.0078833
BANF1	-0.127224	0.500662	-0.0536328	0.795948	0.546076	0.00669663
BANK1	-0.508094	0.554819	0.359776	0.686832	3.29895	0.000885806
BANP	-0.0223705	0.910063	-0.563843	0.00178494	0.0390398	0.827975
BAP1	0.446682	0.000389693	-0.890124	7.62266e-07	-0.151811	0.133695
BARD1	0.198264	0.262192	0.0925016	0.6185	0.206839	0.241785
BARHL2	-2.17605	0.00102061	0.0281629	0.979862	0.679446	0.222355
BASP1	-0.516053	0.312745	-0.59806	0.239908	0.340813	0.515317
BATF2	0.382463	0.332585	-0.839246	0.0375925	0.228766	0.575515
BATF3	0.393751	0.0306095	-0.934313	8.25781e-05	0.68276	0.00106688
BAX	0.10638	0.294663	-0.557057	6.04526e-05	0.0277472	0.809851
BAZ1A	-0.216779	0.031391	0.604765	2.04649e-05	1.7788	4.5899e-10
BAZ1B	-0.21815	0.107757	0.156986	0.245423	0.0517052	0.7255
BAZ2A	-0.214731	0.21986	-0.240455	0.169298	-0.594724	0.00278364
BAZ2B	-0.213527	0.233304	0.856459	0.000204624	-0.359941	0.0491455
BBC3	-0.0661222	0.888015	0.000997069	1	-0.491691	0.201281
BBIP1	-0.508124	0.00935072	0.429739	0.0230539	-0.508856	0.00927214
BBOF1	-0.142483	0.683574	-0.841365	0.0148328	-1.34823	0.000648391
BBOX1	0.959556	0.187513	2.92992	0.000821266	2.05538	0.00911168
BBS1	-0.580824	0.0918991	-0.329307	0.339467	-0.799136	0.0251508
BBS10	0.146279	0.168239	0.272763	0.0154508	-0.963156	5.73624e-07
BBS12	-0.190712	0.259867	-0.836673	0.000152112	-1.05727	1.9325e-05
BBS2	0.476717	0.00303163	0.629576	0.000381073	0.388305	0.0109492
BBS4	-0.191995	0.0859346	-0.177577	0.110775	0.143426	0.195629
BBS5	-0.0483474	0.896956	-1.41341	0.000236999	-0.873222	0.00769519
BBS7	0.0339075	0.840829	-0.296363	0.0462729	-0.114463	0.439455
BBS9	0.0174942	0.929334	0.229435	0.121707	-0.640209	0.000459346
BBX	0.840349	3.37882e-05	0.302599	0.0394806	-0.627674	0.000411879
BCAM	-1.56291	2.23625e-05	-0.362191	0.15409	-1.4133	5.49256e-05
BCAN	-0.123721	0.878	6.0959	5.49717e-07	1.93235	0.00794225
BCAP29	0.223359	0.154711	0.909785	3.81581e-05	0.215942	0.168523
BCAP31	-0.15599	0.0880771	0.0575136	0.540432	0.0893168	0.327941
BCAR1	-0.155123	0.383475	-0.693931	0.000948429	0.138035	0.441084
BCAR3	0.5622	0.0175148	1.1134	0.000147763	-0.61157	0.0110711
BCAS2	0.187489	0.119079	0.0870247	0.478518	0.0980347	0.421353
BCAS3	0.750846	3.94959e-05	0.506154	0.00104838	-0.265409	0.0460472
BCAS4	-0.069614	0.881151	-0.862066	0.030813	-0.312909	0.424687
BCAT1	-0.428685	0.0754836	1.77386	3.8544e-06	4.30614	5.21884e-10
BCAT2	0.493034	0.00845066	-0.290034	0.0949063	0.119798	0.499094
BCCIP	-0.831928	3.13308e-05	0.580193	0.000662975	0.167817	0.231716
BCDIN3D	0.145637	0.286435	0.111055	0.422689	-0.36602	0.0120759
BCDIN3D-AS1	0.215724	0.675699	-0.202043	0.69732	-1.60508	0.00315288
BCHE	-0.429855	0.0343609	0.406443	0.043932	0.109869	0.593591
BCKDHB	0.143866	0.337191	0.790871	8.27984e-05	-0.387556	0.0143665
BCKDK	0.277035	0.0109919	-0.0341222	0.761267	0.109263	0.282353
BCL10	0.42253	0.00768464	0.206329	0.156497	-0.126594	0.390665
BCL11A	-0.212061	0.513372	3.30837	1.31605e-07	4.63547	4.05908e-09
BCL11B	-1.14534	0.011047	0	1	-0.353635	0.406035
BCL2	0.550576	0.0426336	-1.71034	1.43261e-05	-0.236231	0.377571
BCL2L1	-0.0961826	0.523099	0.0178102	0.926488	-0.0601205	0.703291
BCL2L11	0.0842711	0.579018	-0.465047	0.00423987	-0.25367	0.0843239
BCL2L12	0.160302	0.244523	-0.14026	0.310549	0.638302	0.000263437
BCL2L13	-0.01854	0.913571	0.124429	0.356058	-0.236483	0.0798727
BCL2L2	0.103579	0.489012	0.0736377	0.632489	-0.360327	0.0189837
BCL3	1.21943	0.00165655	-1.30181	0.00102649	0.15871	0.654456
BCL6	2.75081	3.0279e-09	-0.52598	0.00770753	-1.28578	6.05606e-06
BCL7A	-0.752468	0.00125293	-0.809967	0.00072016	0.903743	0.00029998
BCL7B	0.178431	0.135956	-0.538797	0.000331453	0.199775	0.0964776
BCL7C	0.458529	0.00218867	-0.467138	0.00191534	-0.0734004	0.590057
BCL9	-0.00116316	1	-0.413485	0.00781296	-0.562204	0.000966258
BCL9L	0.302741	0.126825	-0.0585815	0.79249	-0.0710263	0.74406
BCLAF1	-0.253244	0.0208673	0.620519	3.08908e-05	-0.204914	0.0542835
BCO1	-0.208923	0.6863	-0.497798	0.301887	-0.0198254	0.986748
BCO2	-1.01569	0.0625169	0.00729731	1	0.373269	0.498618
BCOR	-0.448532	0.00410355	0.224214	0.110308	-0.636428	0.000307268
BCORL1	0.0242652	0.918794	0.0136335	0.962397	-1.01869	5.62046e-05
BCR	-0.233639	0.0907492	-0.135573	0.325807	-0.283699	0.0436033
BCRP2	0.69545	0.0883961	0.34988	0.393929	2.66454e-15	1
BCRP7	0.808437	0.01077	-0.308811	0.2966	2.66454e-15	1
BCS1L	-0.181257	0.135193	0.137295	0.257592	0.0652804	0.607617
BDH1	0.44599	0.00581673	-1.48404	1.94032e-07	0.81725	5.47463e-05
BDH2	-0.334386	0.128773	0.266022	0.225791	-0.33997	0.122759
BDKRB2	-2.115	0.0205726	-0.548675	0.542504	1.96208	0.0296805
BDNF	2.09877	0.000370408	-1.71174	0.00175531	-0.864341	0.0704202
BDNF-AS	1.94545	0.00590115	0.494275	0.450462	0.696504	0.27887
BDP1	0.0325187	0.897862	0.447468	0.033681	-0.124097	0.558151
BEAN1	-1.77636e-15	1	2.48347	1.55435e-07	0.331061	0.168218
BECN1	0.560518	1.52254e-05	0.616424	6.35007e-06	0.0228865	0.819346
BEGAIN	-4.09966	1.41886e-06	-2.00598	0.000789325	-1.49349	0.00615639
BEND3	-0.72855	0.000603497	0.0746108	0.690616	0.410594	0.0238964
BEND4	0.505132	0.405275	-0.921874	0.124445	0.43676	0.47576
BEND5	0.327634	0.511291	-0.135678	0.805368	-2.04963	0.000556922
BEND6	-1.45773	0.000206649	-0.299429	0.32945	-0.732769	0.0218977
BEND7	-0.522479	0.0850393	0.708074	0.0241664	0.471578	0.118183
BEST1	-0.0840249	0.909407	0.63034	0.279763	-1.16419	0.0500743
BEST3	1.0211	0.00295273	1.48063	0.000169803	4.74155	2.23002e-09
BET1	0.21977	0.226018	0.520869	0.0082347	-0.183148	0.315476
BET1L	-0.250484	0.249877	-0.478553	0.0331987	0.114415	0.616825
BEX1	-0.408165	0.150632	0.73386	0.0148955	-0.535969	0.0628024
BEX2	-0.00551559	1	-0.890101	0.10629	-0.175685	0.773745
BEX3	0.0236292	0.877672	0.440047	0.00250949	-0.459791	0.00184093
BEX4	-0.0118687	0.991396	-2.42909	5.46621e-06	-1.26608	0.00141096
BEX5	-4.69046	2.91166e-07	0.0638228	0.918877	1.42745	0.00690934
BFAR	-0.316397	0.0634627	0.332156	0.0525165	0.22234	0.185313
BFSP1	-0.0531618	0.928397	0.451006	0.312593	-1.16493	0.0138508
BGN	0.756112	0.541131	-3.03003	0.0165681	-0.79738	0.517404
BHLHB9	-0.724982	0.000426384	0.426923	0.0152649	-0.544841	0.0034929
BHLHE22	4.40871	1.39536e-06	0	1	2.66454e-15	1
BHLHE40	0.990288	0.00099567	-1.20228	0.000212373	-1.45037	4.16139e-05
BHLHE40-AS1	-0.859861	0.180876	-0.645042	0.318462	-1.00593	0.119012
BHLHE41	-0.780347	0.0544088	0.148959	0.732296	0.290229	0.476415
BHMT2	-1.77636e-15	1	5.24221	4.57782e-10	-1.58884	5.59507e-05
BICC1	0.210643	0.467816	0.951432	0.00304999	-0.262384	0.359351
BICD1	-0.463873	0.00363835	-0.324335	0.0280098	-1.02841	5.00918e-06
BICD2	-0.159421	0.188152	-0.221243	0.0713388	-0.253917	0.0412959
BICDL1	-1.42664	0.000543899	-1.03443	0.00538765	-0.539233	0.110371
BID	-0.259922	0.314552	0.618831	0.0216262	1.4392	5.22307e-05
BIN1	-0.587773	0.00854802	-0.709032	0.00255842	0.118112	0.58289
BIN3	-0.47788	0.000959238	-0.814294	1.0096e-05	-0.329536	0.0113459
BIRC2	0.199548	0.130698	0.0795375	0.561277	-0.781876	3.10517e-05
BIRC3	-0.225767	0.674137	0.227466	0.671581	-1.56872	0.00481122
BIRC5	0.21438	0.0742407	0.271872	0.0276656	0.764749	1.46928e-05
BIRC6	-0.49563	0.021708	0.570322	0.0101981	0.317351	0.12463
BISPR	1.4432	0.00430703	1.29939	0.00827616	-0.557776	0.218384
BIVM	-0.436805	0.0373442	-0.324463	0.112729	0.248809	0.222243
BLACAT1	0.947993	0.0160778	-0.783491	0.0402955	-0.362179	0.333238
BLCAP	-0.320944	0.00379608	-0.477841	0.000186874	-0.280876	0.00875991
BLM	0.0106374	0.973759	0.702865	0.00105512	-0.0772303	0.691577
BLMH	0.0690448	0.484195	1.29359	1.02298e-08	0.478266	0.000147838
BLOC1S1	0.354782	0.0791369	-0.517	0.0149461	-0.0337328	0.890582
BLOC1S2	-0.628422	0.000168326	0.408437	0.00436272	0.0213444	0.892587
BLOC1S3	-0.814008	0.000162489	0.0738642	0.677853	0.304115	0.0700031
BLOC1S4	0.495011	0.0323976	-0.36399	0.105357	-0.130259	0.576296
BLOC1S5	0.630524	0.000314623	0.443114	0.00426328	0.875392	1.80674e-05
BLOC1S6	-0.0180547	0.904321	-0.102269	0.39788	0.419873	0.00219326
BLVRA	0.456842	0.00468039	0.334261	0.0270593	-0.102085	0.49382
BLVRB	1.52143	0.00486015	-0.595442	0.221231	0.123854	0.825152
BLZF1	0.305568	0.0175043	-0.291686	0.02217	-0.341093	0.00952076
BMF	-0.4637	0.436268	0.60342	0.304388	-1.23327	0.0401466
BMI1	-0.398464	0.0173701	0.0185412	0.930412	-0.299924	0.0625169
BMP1	-0.927558	0.000440463	0.158523	0.466735	0.429507	0.0485168
BMP2	-2.65719	7.16711e-06	-1.71334	0.000342288	4.26751	6.95612e-08
BMP2K	-0.115248	0.3943	1.21387	5.60975e-07	0.704425	8.81052e-05
BMP3	-1.3853	5.57739e-06	0	1	2.66454e-15	1
BMP4	0.954788	0.0134456	0.24388	0.513212	1.37263	0.00128011
BMP5	-0.531605	0.411201	-0.613064	0.339406	-0.898787	0.158398
BMP6	-2.12825	0.00556997	-0.172654	0.829845	1.46243	0.0407314
BMP7	-0.590717	0.113366	-1.09697	0.0069647	-0.587147	0.115582
BMP8B	-0.495239	0.212157	-3.68591	4.52072e-07	-3.25334	1.53926e-06
BMPR1A	0.110468	0.588913	-0.342158	0.0829915	-0.595942	0.00571177
BMPR1APS1	0.196731	0.660666	0.681028	0.106771	-0.000319551	1
BMPR1B	-0.630337	0.218884	-3.72735	4.81415e-06	-3.68199	5.41893e-06
BMPR2	-0.128026	0.485206	0.290993	0.105389	-0.940051	9.10329e-05
BMS1	-0.414444	0.000434193	0.598944	1.7991e-05	0.0788781	0.413642
BMS1P1	-0.12444	0.745033	0.37747	0.278755	-0.611043	0.0817215
BMT2	0.26662	0.153501	0.148312	0.435349	-0.28466	0.128284
BMX	-1.77636e-15	1	3.19555	1.65056e-06	-0.333753	0.402521
BNC2	2.5041	0.0110992	-0.460926	0.63455	-1.77484	0.0574373
BNIP1	-0.0253809	0.914475	0.19715	0.287181	-0.183854	0.322271
BNIP2	0.0618611	0.610253	0.291432	0.0170441	-0.0416443	0.743257
BNIP3	-0.080483	0.743466	1.2292	6.13351e-05	-1.21296	6.88094e-05
BNIP3L	0.880108	0.000523614	0.527238	0.0159613	-0.70495	0.00270075
BNIPL	0.83505	0.160291	-1.17039	0.0535488	0.0462779	0.959978
BOC	0.390508	0.0822181	-1.87602	1.18456e-06	-1.43569	1.4537e-05
BOD1	-0.687081	0.000630538	0.539064	0.0036384	-0.0314098	0.873739
BOD1L1	0.2997	0.122942	0.298057	0.124869	-0.427012	0.0329174
BOK	-0.248675	0.457452	-0.603332	0.0691645	0.117845	0.743633
BOLA1	0.848576	0.00540614	-0.463343	0.0954104	-0.103449	0.731892
BOLA3	-0.341521	0.0991786	0.332324	0.108118	0.718875	0.00231689
BOLA3-AS1	-0.23787	0.0711394	0.335868	0.0151035	-0.519	0.000878198
BOP1	-0.260482	0.145993	-0.241548	0.176942	0.68595	0.0011797
BORA	-0.23585	0.125644	0.456605	0.00665406	0.999665	1.33653e-05
BORCS5	-0.159123	0.385381	0.237495	0.189455	0.340197	0.0640977
BORCS6	0.205002	0.460019	0.538907	0.0517418	0.764007	0.00926261
BORCS7	-0.956826	0.000711501	0.577863	0.0188135	-0.303989	0.192839
BORCS8	0.131065	0.452595	-0.147352	0.394953	0.188257	0.27189
bP-21264C1.2	0.447154	0.11155	-0.61894	0.0324714	4.07812	4.45883e-09
bP-2171C21.6	0.192111	0.757363	-0.152319	0.812578	2.9767	8.55091e-05
BPGM	0.183743	0.149741	0.589469	0.00026916	-0.481159	0.00131403
BPHL	0.562671	0.00218582	0.356193	0.0314102	0.330579	0.0436854
BPNT1	0.923286	8.53202e-07	-0.137655	0.193868	0.250536	0.0236745
BPTF	-0.496983	0.01044	0.511589	0.00881563	-0.221882	0.218454
BRAF	-0.338802	0.0207069	0.249272	0.0771703	-0.340404	0.0202127
BRAP	-0.148279	0.195711	-0.122053	0.28863	-0.276082	0.0216077
BRAT1	-0.306897	0.0366516	-1.13068	2.10706e-06	-0.457967	0.00406913
BRCA1	0.559605	0.0153758	0.216283	0.323128	0.093609	0.68963
BRCA2	-0.491313	0.115887	1.00879	0.00383909	0.113718	0.739411
BRCC3	-0.362691	0.014394	0.945216	9.15844e-06	0.198366	0.154748
BRCC3P1	-0.523872	0.391259	-2.09141	0.00241857	-0.217967	0.742423
BRD1	-0.24295	0.0978193	0.0767803	0.616622	-0.342249	0.0245759
BRD2	0.461827	7.35133e-05	0.165101	0.0584373	0.652789	3.10773e-06
BRD3	-0.127131	0.387137	-0.163568	0.260416	-0.88866	2.33624e-05
BRD4	-0.297888	0.0100448	-0.124064	0.248214	-0.280734	0.0140389
BRD7	-0.170774	0.0714917	0.33868	0.00179033	0.476176	0.00012052
BRD8	-0.100191	0.353629	0.347866	0.00378034	0.193917	0.073539
BRD9	-0.529984	0.0014574	0.173843	0.222038	-0.0136623	0.946323
BRE	0.271829	0.0816315	0.588293	0.00124281	0.378424	0.0198882
BRF1	-0.548109	0.00171879	-0.23017	0.127472	-0.134601	0.376793
BRF2	-0.270313	0.105999	-0.589866	0.0020803	0.444665	0.0124733
BRI3	-0.0773223	0.719161	-0.401901	0.0470082	-0.0678972	0.756126
BRI3BP	-0.234488	0.0422812	-0.873134	2.58311e-06	-0.401292	0.00198705
BRICD5	-0.787537	0.00286422	-0.678334	0.00749371	-0.421798	0.0732383
BRINP1	3.12756	0.000224882	2.49259	0.0013344	1.95143	0.00697903
BRINP2	-0.523318	0.489203	3.31023	0.000344355	1.35911	0.0689447
BRINP3	-1.43858	0.0736581	-5.18994	1.29859e-05	0.340813	0.690598
BRIP1	0.999692	0.00090394	0.241485	0.340812	0.350994	0.163216
BRIX1	-0.178181	0.269104	0.572795	0.00201151	0.837946	9.86102e-05
BRK1	0.758747	4.83409e-05	-0.59334	0.000392751	-0.334329	0.0182664
BRMS1	-0.107908	0.614588	-0.760416	0.00144257	0.29698	0.14561
BRMS1L	0.387554	0.00100234	0.339228	0.00261879	0.0813844	0.418208
BROX	0.55357	0.00149462	-0.263342	0.0804468	0.351818	0.0239406
BRPF1	0.170602	0.177084	-0.923141	4.64952e-06	-0.347934	0.0105665
BRPF3	0.546894	0.00174027	-0.179144	0.234275	0.483688	0.00406099
BRSK1	0.861187	0.000363331	0.423359	0.0337751	-0.771403	0.000864886
BRSK2	-0.549046	0.079697	-1.24763	0.000820922	3.31263	1.09836e-07
BRWD1	0.0211455	0.903281	0.527878	0.00122524	0.53013	0.00118696
BRWD3	0.139307	0.491567	1.26679	1.51375e-05	-0.783679	0.000902566
BSCL2	-0.0273985	0.962503	-0.292079	0.438531	-0.441941	0.23244
BSDC1	0.653009	0.000282697	-0.342502	0.0214048	-0.125036	0.384462
BSG	0.492642	0.000385495	-0.171591	0.124178	0.158445	0.154717
BSN	-1.61314	0.000321861	-1.76505	0.000151496	-1.6895	0.000219963
BST1	2.06181	1.20812e-05	-1.5911	0.000122165	0.820186	0.0139611
BST2	2.81192	4.81415e-06	-1.02036	0.0133639	-0.61844	0.111231
BTAF1	-0.452893	0.0421685	0.547819	0.0170307	-0.230552	0.289976
BTBD1	0.221161	0.0812091	0.434315	0.00247093	0.368451	0.00722816
BTBD10	0.45477	0.00752387	0.153626	0.327941	0.103157	0.521763
BTBD11	0.421692	0.24195	0.611114	0.0919278	2.41179	1.03312e-05
BTBD17	-2.79081	0.000984044	-0.308811	0.686541	0.173634	0.832586
BTBD19	0.830617	0.128174	-0.668329	0.219785	-0.695154	0.20153
BTBD2	0.176509	0.287181	-0.190006	0.251017	0.285207	0.0870174
BTBD3	-0.308064	0.0372809	0.472816	0.00345844	0.4846	0.00293175
BTBD6	0.0442861	0.74004	-0.425	0.0022776	0.240946	0.0519171
BTBD7	-0.259579	0.0781603	0.28518	0.0549298	-0.167066	0.252413
BTBD8	0.743621	0.194486	-0.318886	0.595078	-1.00567	0.0823259
BTBD9	0.105196	0.486591	0.0639395	0.687152	0.00608312	0.986748
BTC	0.331287	0.275206	2.25496	3.83405e-06	0.225318	0.467068
BTD	1.06782	3.73745e-05	-0.10859	0.570224	-0.168809	0.362546
BTF3	-0.164772	0.372734	0.503898	0.0104748	0.255903	0.161784
BTF3L4	0.492303	0.00568426	0.0971268	0.562746	0.113656	0.492968
BTG1	0.0945104	0.649361	0.943172	0.000191365	0.870965	0.000369242
BTG2	0.494336	0.00193123	0.641379	0.000260019	-0.613304	0.000374687
BTG3	1.45492	2.1094e-06	-0.556793	0.00587022	0.395901	0.036287
BTN1A1	1.97811	0.035779	0.705151	0.449634	0.889246	0.333916
BTN2A1	0.370286	0.0104772	-0.0410618	0.785084	0.300213	0.0310595
BTN2A2	0.866303	5.70037e-05	-0.130259	0.411969	-0.156891	0.31817
BTN2A3P	0.208351	0.253132	0.253922	0.163273	0.451187	0.0187047
BTN3A1	0.789957	0.00161276	0.717823	0.00315529	0.451413	0.0410556
BTN3A2	0.941693	0.000358143	1.07773	0.00011551	0.534102	0.0166188
BTN3A3	1.65393	1.82696e-07	0.552004	0.00280373	0.230731	0.15613
BTRC	-0.736159	6.19571e-06	0.151281	0.146223	-0.250874	0.0214299
BUB1	0.398518	0.0456493	0.578797	0.0066698	0.527951	0.0114916
BUB1B	0.0784476	0.595254	0.380596	0.0118408	0.565218	0.00084859
BUB3	-0.292371	0.00999153	0.343006	0.00369344	0.50213	0.000208835
BUD13	-0.0560192	0.621009	-0.128335	0.233354	0.381942	0.00206083
BUD13P1	-1.77636e-15	1	0.386507	0.489431	-1.97845	0.00174566
BUD31	-0.0903939	0.542532	0.479274	0.00311008	-0.348309	0.0206194
BVES	1.46757	4.23483e-05	1.0859	0.00054386	-1.25332	0.000167144
BVES-AS1	2.17783	6.3916e-05	-0.21365	0.609153	-2.30279	3.90348e-05
BX322557.10	-0.0334559	0.948651	-0.467719	0.194525	-1.00962	0.00955695
BYSL	-0.329264	0.0783001	-0.107374	0.577856	0.987896	7.96619e-05
BZW1	-0.29115	0.00920131	0.256132	0.0186571	-0.363669	0.00218805
BZW2	-0.273595	0.178486	-0.637349	0.00479882	-0.287903	0.1573
C10orf10	1.20883	0.00845875	-1.25753	0.00667107	0.995452	0.024225
C10orf107	-0.333782	0.608409	-2.45551	0.00092967	-1.77245	0.00846909
C10orf11	0.869341	0.124836	-1.61803	0.00832547	-2.2703	0.000825296
C10orf2	-1.14649	0.000306731	0.39741	0.115908	0.74855	0.00666826
C10orf25	1.15598	0.000253297	-0.800493	0.00394044	0.0756075	0.785621
C10orf35	-0.385292	0.0631734	-1.25471	2.27409e-05	0.383924	0.0640343
C10orf54	-0.656779	0.203787	0.708224	0.170543	-1.18	0.0280905
C10orf76	-0.802684	2.28949e-05	0.30213	0.0265192	-0.340459	0.0143967
C10orf88	-0.402164	0.0126693	0.195951	0.194112	0.17827	0.237869
C10orf90	0.343751	0.307898	-0.565629	0.0939917	2.93378	8.21525e-07
C10orf91	-2.13713	0.00931632	-0.85782	0.259849	-3.08424	0.000768803
C11orf1	-0.00225223	1	-0.117678	0.50718	0.25275	0.143307
C11orf24	-0.233162	0.224614	-0.251874	0.189344	0.0101878	0.977972
C11orf31	-0.563845	0.0242534	-0.656464	0.0108506	0.275455	0.251028
C11orf45	-0.605574	0.16536	0.559688	0.199563	-0.0369159	0.954915
C11orf49	0.100863	0.515284	-0.407982	0.0114968	-0.605467	0.000820868
C11orf54	0.488403	0.0173438	0.319897	0.10143	0.0761532	0.718382
C11orf57	0.00966013	0.98216	0.0753815	0.734916	0.433112	0.0383097
C11orf58	-0.13947	0.497064	0.00525569	0.997784	0.149142	0.465626
C11orf63	-0.829263	0.117775	-2.0812	0.000962501	-1.29443	0.0197825
C11orf68	0.322411	0.167594	-0.361645	0.122889	-0.225551	0.337913
C11orf70	0.0642448	0.840849	-2.77466	1.99849e-07	-0.497478	0.0740495
C11orf71	0.803617	0.0123652	-0.261158	0.390812	-0.394494	0.188864
C11orf74	0.255076	0.265245	0.307829	0.177691	-0.0643612	0.803952
C11orf80	0.588358	0.00189833	0.690682	0.000573414	0.931044	4.60603e-05
C11orf84	0.308167	0.00582243	-0.715535	6.36248e-06	0.389798	0.00115601
C11orf87	-1.35654	0.0650918	0.480099	0.520839	1.54812	0.0379475
C11orf95	-0.633029	0.021552	-0.0273478	0.940387	0.0404423	0.90241
C11orf96	-1.67194	0.0472217	-0.102803	0.924273	1.21071	0.141986
C12orf10	-0.213402	0.102286	-0.250951	0.0577272	-0.310632	0.0223877
C12orf29	0.0302677	0.890121	0.00495237	0.996869	0.961398	7.48579e-05
C12orf4	0.0214451	0.876685	0.286192	0.0182699	0.047311	0.703572
C12orf43	-0.335574	0.0228157	-0.219676	0.120237	0.16022	0.256101
C12orf45	-0.103069	0.625322	-0.602029	0.00621916	-0.507619	0.0166037
C12orf49	-0.283142	0.0229151	-0.0637031	0.610289	-0.132507	0.266443
C12orf57	0.263786	0.0721972	-0.516374	0.00200297	-0.501278	0.00246821
C12orf60	-0.00997012	0.989581	0.455371	0.0892719	0.124432	0.660863
C12orf65	0.266377	0.0686292	0.314449	0.0347492	0.409142	0.00887215
C12orf66	-0.235306	0.190705	-0.303602	0.0935834	-0.415803	0.0264297
C12orf73	-0.152354	0.322271	0.110186	0.482296	-0.305767	0.0503765
C12orf75	-0.252074	0.295888	-1.63054	9.14939e-06	-1.02684	0.000513355
C12orf76	0.132052	0.312774	-0.267018	0.0451804	-0.430739	0.00333004
C14orf1	0.0909805	0.70906	-0.019684	0.952799	-0.91002	0.000793634
C14orf119	0.304405	0.05512	0.103108	0.521199	0.34628	0.0317532
C14orf132	-0.10638	0.897485	2.95439	0.00037413	-1.78491	0.0121504
C14orf159	0.564384	0.00158262	0.762941	0.000145968	-0.337936	0.0329525
C14orf166	-0.259454	0.126825	0.416302	0.0195349	-0.278445	0.102173
C14orf169	-0.289217	0.283837	-1.77619	1.17687e-05	-0.901799	0.00306951
C14orf2	-0.14229	0.45791	0.312661	0.0976837	0.152112	0.425536
C14orf28	-0.0311264	0.944668	0.709529	0.0305542	-0.496873	0.117739
C14orf37	0.470256	0.3631	-2.68034	9.46279e-05	-0.932771	0.0720301
C14orf39	-3.27046	9.89274e-09	0	1	-0.34221	0.15844
C14orf79	-0.250828	0.115626	-0.934166	3.36428e-05	-0.554176	0.00232235
C14orf80	-0.104936	0.703697	-0.89405	0.00225348	0.151641	0.567979
C14orf93	0.363618	0.0130601	-0.172824	0.207711	0.20235	0.140843
C15orf39	-0.558282	0.0292501	0.812341	0.00344878	-0.40422	0.103102
C15orf40	0.187219	0.213453	0.543677	0.00181331	0.354777	0.024018
C15orf41	-0.688573	0.0107052	-0.524585	0.0416566	-0.191569	0.454516
C15orf52	1.41287	0.000285748	0.762635	0.0186381	-0.0970438	0.777434
C15orf57	-0.126676	0.308924	-0.000143013	1	-0.220775	0.0778661
C15orf59	-1.21773	0.0123173	-1.06825	0.0244273	7.04198	2.50259e-09
C15orf61	0.243751	0.275808	0.371142	0.0982837	-0.179813	0.428493
C15orf62	1.68037	0.008445	-2.39546	0.000744029	-1.05616	0.0757008
C15orf65	1.57317	2.76454e-05	-0.16466	0.543451	-0.528143	0.0482974
C16orf45	0.0414507	0.890799	0.161796	0.524163	0.286624	0.244683
C16orf46	-0.438323	0.0879406	0.633829	0.0183685	0.018766	0.962806
C16orf52	0.260764	0.134985	0.121398	0.497336	-0.368037	0.0397599
C16orf58	0.339878	0.00154614	-0.151786	0.100845	-0.501913	6.55216e-05
C16orf59	0.0173938	0.962804	-0.827973	0.00224822	0.323664	0.170429
C16orf62	0.242099	0.149189	0.569514	0.00279734	0.40187	0.0221188
C16orf70	-0.328216	0.00398525	0.152868	0.134221	0.266104	0.0141397
C16orf71	-0.133496	0.832076	-0.839255	0.124442	-1.48901	0.0109577
C16orf72	-0.144774	0.129638	-0.156071	0.103148	-0.204218	0.037348
C16orf74	1.00251	0.0631934	-0.089224	0.891208	-0.276455	0.621264
C16orf86	0.829949	0.0216693	-0.424343	0.218652	1.10442	0.00415454
C16orf87	0.147819	0.238335	0.578301	0.000274201	0.108115	0.394422
C16orf91	0.0708195	0.760896	-0.537271	0.0158282	0.394495	0.0642477
C17orf100	0.00248573	1	0.470916	0.171972	-0.173115	0.634717
C17orf107	-0.379557	0.447321	-0.0544304	0.934847	-0.199415	0.706568
C17orf51	-0.542276	0.00117227	-0.28139	0.0512482	-0.610336	0.000472987
C17orf53	0.378174	0.03037	-0.514412	0.00564721	0.544716	0.00389836
C17orf58	-0.108232	0.629908	0.0574898	0.81331	0.709281	0.00319443
C17orf62	0.165709	0.370668	-1.25286	8.53337e-06	-0.13727	0.463509
C17orf67	0.57772	0.0185178	-0.426372	0.0704236	-0.2406	0.303369
C17orf75	-0.35591	0.00266188	0.569221	6.39427e-05	0.35126	0.00291256
C17orf80	-0.135478	0.0980417	0.356717	0.000418569	-0.288379	0.00208428
C17orf82	0.388253	0.488399	0.115877	0.857288	-0.836285	0.126697
C17orf89	-0.128516	0.641732	-0.60662	0.0256393	0.327363	0.209242
C17orf96	0.276852	0.180051	1.71064	1.39723e-06	1.00277	0.000180713
C17orf97	-0.581944	0.00886059	-0.149713	0.476195	-1.26971	2.14158e-05
C18orf21	-0.249503	0.145858	0.179562	0.296572	0.762466	0.000370963
C18orf25	-0.169256	0.235643	0.181305	0.203624	0.407929	0.00842026
C18orf32	0.432249	0.0126995	0.430487	0.0129953	0.0642003	0.71562
C18orf54	-0.0748055	0.719764	0.564119	0.00708844	0.653179	0.00273702
C18orf65	-0.0226866	0.96478	-0.708531	0.0317106	0.468908	0.141643
C18orf8	0.290685	0.0639127	-0.25415	0.101919	0.256216	0.0993593
C19orf12	-0.567389	0.00010277	0.446362	0.000739373	0.153092	0.161988
C19orf24	0.369899	0.0888784	-0.575681	0.0125661	0.201333	0.354928
C19orf25	0.640458	0.000259687	-0.613963	0.000367012	0.577308	0.000601854
C19orf43	0.656375	0.00128432	0.134582	0.446538	0.151344	0.38864
C19orf44	-0.54193	0.000212967	0.0580758	0.62865	-0.618898	6.77609e-05
C19orf45	-0.320496	0.624598	-1.16625	0.0644392	-0.492655	0.436454
C19orf47	-0.399312	0.0168019	-0.191196	0.22608	0.608914	0.00112661
C19orf48	-0.292023	0.073337	-0.616895	0.00118848	1.1346	6.48695e-06
C19orf52	0.595021	0.00578449	0.00615557	0.994178	0.489891	0.0176945
C19orf53	0.36852	0.0207361	0.0530256	0.751564	0.224768	0.139327
C19orf54	-0.357823	0.066192	-0.0330952	0.887544	0.239783	0.211606
C19orf57	1.85412	2.48297e-05	-0.73037	0.0221363	1.18906	0.00103635
C19orf60	-0.286036	0.253791	0.513011	0.0454356	-0.0251906	0.943039
C19orf66	2.53679	1.30191e-07	-0.390766	0.107042	-0.249399	0.303659
C19orf68	0.0739665	0.69245	-0.128517	0.468887	0.419631	0.021098
C19orf70	0.0572649	0.671175	0.169476	0.178295	0.396377	0.00466345
C19orf71	1.45712	0.0615442	-1.05897	0.167408	-0.805925	0.295116
C19orf81	0.929175	0.17552	-0.84411	0.218817	-0.93052	0.174933
C1D	-0.293514	0.234275	0.167642	0.508856	0.326427	0.185503
C1GALT1	0.34273	0.0215188	-0.325463	0.0277869	-0.394172	0.010134
C1GALT1C1	0.919629	0.00035983	0.312116	0.130582	-0.366569	0.0781837
C1GALT1C1L	0.34606	0.222597	0.0216841	0.960936	-0.323435	0.254738
C1orf101	0.448003	0.542282	-0.930764	0.18971	-1.62212	0.0279637
C1orf106	0.847767	0.109979	-3.5704	9.48386e-06	-0.420378	0.434413
C1orf109	-0.11833	0.272042	0.0332454	0.782367	0.237062	0.0328838
C1orf112	0.587617	0.0047971	-0.135046	0.482352	-0.0386139	0.861923
C1orf115	0.332921	0.35153	-1.17079	0.00337553	0.376844	0.289182
C1orf122	0.443497	0.029665	-0.798424	0.00076328	-0.34467	0.08245
C1orf123	0.0949505	0.49477	-0.184744	0.172319	-0.00754031	0.97613
C1orf131	0.0667354	0.698305	0.308429	0.0573136	-0.0512155	0.772968
C1orf132	0.136424	0.823283	-1.06683	0.0491113	0.10113	0.873554
C1orf145	1.7312	0.0346562	-3.13235	0.000953494	-0.44367	0.593316
C1orf159	0.216191	0.237537	-0.699912	0.00119472	-0.01831	0.943445
C1orf162	-0.0183642	0.989328	-0.571556	0.239013	1.96581	0.00077722
C1orf174	0.0407253	0.816976	-0.441981	0.00808116	-0.340394	0.0321096
C1orf198	-0.219449	0.280504	0.814435	0.000832335	0.747881	0.00156653
C1orf204	-0.28909	0.535994	0.765178	0.0924315	-0.97762	0.0357562
C1orf21	0.480124	0.0660324	1.02272	0.000903405	2.00798	2.46661e-06
C1orf216	0.124133	0.468293	-0.187538	0.263294	-0.299428	0.0767332
C1orf226	0.0757966	0.8799	0.842151	0.0476184	-0.851447	0.0454948
C1orf228	1.27269	0.00170643	-0.493793	0.157627	-0.663334	0.0616191
C1orf27	0.173498	0.125017	0.306606	0.011322	0.0487327	0.688334
C1orf35	0.0181051	0.916941	-0.844959	1.86246e-05	0.171217	0.202949
C1orf43	0.518015	0.000274658	-1.19982	1.09383e-07	-0.0665993	0.568669
C1orf50	0.450361	0.314627	-1.36981	0.00539668	0.611298	0.169948
C1orf52	0.212355	0.11328	-0.180352	0.176729	-0.00300864	1
C1orf53	-0.0615473	0.916467	-0.459117	0.316052	-0.379329	0.412188
C1orf54	0.813953	0.127229	1.37115	0.0152264	-2.10021	0.000950426
C1orf56	-0.676128	0.000565423	-1.00333	1.90422e-05	0.121667	0.457128
C1orf61	-0.809029	0.388273	1.6266	0.0817849	7.07074	3.02e-06
C1orf74	0.728522	0.000881502	-0.629564	0.00254353	-0.175275	0.34123
C1orf94	0.180211	0.746236	0	1	5.42206	1.0597e-07
C1QBP	-0.225901	0.162128	1.41982	7.83484e-07	0.954624	3.23841e-05
C1QL1	0.371781	0.498431	-0.768849	0.150755	-1.81133	0.0028422
C1QL2	-1.77636e-15	1	4.76275	1.30257e-08	1.09953	0.00591393
C1QL4	0.16465	0.738202	0.300239	0.5161	0.738748	0.101497
C1QTNF1	-0.253155	0.742172	-0.562056	0.429975	0.254217	0.740944
C1QTNF2	-0.0394807	0.965909	0.260445	0.665797	-0.102383	0.880644
C1QTNF3	-0.0760071	0.851106	0.525022	0.129359	0.274884	0.4343
C1QTNF6	0.0363994	0.948588	-1.92188	0.000165233	-0.323994	0.416059
C1QTNF9B-AS1	-0.977885	0.00810425	0.718603	0.0396922	0.316825	0.355366
C1R	2.05085	3.3027e-06	-0.818908	0.00604694	-0.99043	0.0016775
C1RL	1.26382	0.00108872	-0.608968	0.0657296	-0.358349	0.27302
C1RL-AS1	-8.88178e-16	1	-0.654839	0.111182	-0.520982	0.203011
C1S	0.0554867	0.88326	-1.03074	0.00335762	-0.087704	0.804233
C20orf166-AS1	0.200097	0.798884	-1.41408	0.0467581	4.14659	2.96434e-05
C20orf194	-0.306919	0.162969	-1.01944	0.000264905	-0.597282	0.0113963
C20orf196	0.00147404	1	-0.0672584	0.687034	0.0268441	0.886934
C20orf24	-0.155234	0.56094	-0.192704	0.462977	0.0591836	0.843032
C20orf27	-1.11296	1.96506e-05	-0.710469	0.00087963	0.0161026	0.950423
C20orf96	-0.599807	0.000352881	0.205442	0.126339	0.300512	0.030495
C21orf2	-0.226705	0.295165	-0.183789	0.400868	-0.291534	0.176461
C21orf33	-0.496681	0.420036	0.0638228	0.939428	-1.19536	0.0530281
C21orf58	0.571657	0.180425	-0.194287	0.671009	0.190206	0.678196
C21orf59	-0.103985	0.692261	-0.112128	0.666758	0.513945	0.0401494
C21orf62-AS1	1.37411	0.0203729	0.544733	0.337789	1.11512	0.0526378
C21orf91	0.849076	0.0673252	0.252577	0.598263	-1.13674	0.0184859
C22orf23	-0.00623234	1	-0.967515	0.0366245	-0.120441	0.815038
C22orf29	0.445626	0.0901458	-0.486599	0.0661415	0.134242	0.625653
C22orf39	0.183647	0.0944886	0.438565	0.000825296	-0.202157	0.0676104
C22orf46	0.324474	0.102835	-0.266203	0.178338	-0.45854	0.0261479
C2CD2	-1.01191	0.000216073	-0.655124	0.00538344	-0.697554	0.00357066
C2CD2L	-0.183013	0.181278	-0.310474	0.0290489	0.921251	9.96846e-06
C2CD3	0.208873	0.129581	-0.129279	0.350896	-0.0650351	0.656778
C2CD4A	2.86543	1.83667e-05	0	1	1.60172	0.00220011
C2CD4C	-2.48653	7.96457e-05	-1.67451	0.00187872	4.09988	7.70081e-07
C2CD4D	-1.77636e-15	1	0.71781	0.108781	-1.61194	0.00179673
C2CD5	-0.366919	0.0125451	-0.477656	0.00239096	-0.153154	0.266196
C2orf15	0.222738	0.677654	-0.964481	0.0577121	0.811169	0.105931
C2orf27A	-0.180562	0.624365	0.548751	0.11807	0.396904	0.257366
C2orf40	0.707725	0.1704	0	1	-0.341789	0.521194
C2orf42	0.332713	0.00530672	0.281654	0.0142003	-0.253148	0.0245959
C2orf47	-0.387418	0.0208761	0.265817	0.0982844	0.225612	0.158243
C2orf48	-0.0634585	0.949355	1.37067	0.0520532	0.248968	0.743431
C2orf49	-0.172983	0.101502	0.144104	0.170167	-0.374702	0.00198917
C2orf50	-1.58611	0.00153073	-0.0905578	0.857989	-0.528579	0.217782
C2orf66	-0.533127	0.264563	0.153582	0.772469	0.719987	0.132062
C2orf68	0.567467	0.000281037	-0.0336472	0.810985	-0.11374	0.360681
C2orf69	0.361668	0.0637078	0.648503	0.00292224	0.0577373	0.789081
C2orf70	1.11848	0.0222078	-0.01364	0.995841	1.50009	0.00407355
C2orf72	-0.46285	0.494057	1.22749	0.0663178	-0.537665	0.422477
C2orf74	1.65467	0.00607304	0.00808209	1	0.0581815	0.938849
C2orf76	0.235706	0.264488	0.517169	0.01967	0.226066	0.285005
C2orf81	-0.140328	0.585786	-0.918916	0.00144465	-1.03875	0.000572744
C2orf82	0.132551	0.839191	-1.27042	0.0295172	-0.0816435	0.908878
C2orf88	1.37532	0.0329713	-1.5058	0.021366	-1.93117	0.00518354
C3	0.246626	0.562066	-0.319277	0.444187	5.73901	6.74935e-09
C3AR1	0.331287	0.327358	-0.238357	0.489706	-0.630014	0.0647709
C3orf14	-0.183037	0.432638	-0.00914818	0.987778	-0.583588	0.0161821
C3orf18	1.47952	0.000272795	-1.30472	0.000745803	-0.448126	0.161863
C3orf33	0.499101	0.0432167	0.150098	0.547519	0.16392	0.507987
C3orf38	0.529011	0.000542643	-0.432415	0.00241789	-0.0128552	0.941057
C3orf52	0.40875	0.0946771	0.322684	0.183946	-0.539181	0.0319816
C3orf58	-0.157931	0.370731	-1.72947	2.39463e-07	-1.6242	4.43327e-07
C3orf62	0.268661	0.0979214	-0.592969	0.00160425	-0.101506	0.543666
C3orf67	5.76807	2.75487e-08	0.0398019	0.954982	-0.346279	0.472669
C3orf70	1.3944	0.0790803	2.37001	0.00609064	8.10203	1.592e-07
C3orf80	1.17723	0.00835785	-3.13782	3.04166e-06	-0.77577	0.0631316
C4A	-0.0481476	0.966794	-0.819041	0.244683	-1.04206	0.139139
C4orf19	4.48691	3.70053e-09	-0.310862	0.305434	0.473752	0.117851
C4orf3	0.441485	0.00424461	0.0420379	0.786424	-1.22186	7.45886e-07
C4orf32	0.719382	0.0477779	-0.308811	0.391202	-0.696314	0.0545439
C4orf33	0.8654	0.00173358	0.48451	0.0467529	0.133992	0.590412
C4orf36	-0.409642	0.0873861	0.423943	0.0776923	-0.181953	0.453536
C4orf46	0.170667	0.207539	0.000970465	1	0.642238	0.000220052
C4orf47	0.19796	0.663819	-1.48061	0.00241182	-2.04348	0.00020231
C4orf48	0.84673	0.0350555	-1.17277	0.00614531	0.0608689	0.900568
C4orf50	1.87806	0.0156628	-0.311775	0.693238	2.31293	0.00457411
C5	1.7373	1.36276e-06	-0.485773	0.0259608	-0.995079	0.000215258
C5AR1	0.674903	0.385663	-2.32623	0.00595196	0.267589	0.752353
C5orf15	0.329511	0.0206803	0.304677	0.0302838	-0.386797	0.0085682
C5orf22	-0.0860934	0.420181	0.592134	4.93091e-05	0.21843	0.042684
C5orf24	0.365027	0.0126098	0.530901	0.00108165	-0.132834	0.335342
C5orf30	-0.622844	0.0131015	0.0814783	0.753655	1.76136	3.62267e-06
C5orf34	0.0635992	0.703101	0.338123	0.0338926	0.511513	0.00330061
C5orf42	0.299513	0.224712	0.336815	0.171867	-0.655705	0.0128131
C5orf45	-0.494147	0.0933503	0.0923232	0.777333	-0.661599	0.0293071
C5orf51	-0.219544	0.104406	0.337068	0.0176568	-0.116045	0.394653
C5orf56	0.898812	0.0266828	-0.553521	0.155591	-0.00265756	1
C5orf63	-1.01289	0.0335141	-2.90235	1.82936e-05	-0.838419	0.0724732
C5orf64	-0.325493	0.555155	2.61447	0.000159686	-1.21028	0.0283157
C5orf66	0.00775135	1	-0.254765	0.690927	0.341167	0.582592
C6orf1	0.888828	0.000112201	-0.346881	0.0499695	0.232487	0.179325
C6orf106	0.418226	0.00177414	-0.310515	0.0120036	0.441954	0.00118646
C6orf118	-0.479892	0.394656	-3.14082	4.86787e-05	-0.580017	0.29902
C6orf120	-0.0532376	0.763427	0.574752	0.00184722	-0.133875	0.40841
C6orf136	0.872639	0.000345265	0.0787243	0.708432	1.38587	5.79897e-06
C6orf141	2.09037	1.29338e-06	-3.99364	1.81986e-09	2.94538	4.17193e-08
C6orf15	0.28412	0.582625	4.02003	1.67451e-06	9.67841	2.24329e-10
C6orf163	-0.343954	0.635275	0.256273	0.733057	-0.339923	0.639859
C6orf203	-0.0286862	0.884433	0.564092	0.00240726	-0.103225	0.539422
C6orf223	4.67594	3.71322e-05	-1.44189	0.0759902	1.43033	0.078187
C6orf226	0.331287	0.221565	0.167036	0.552592	0.257668	0.345334
C6orf3	0.123858	0.750876	0.966367	0.0109838	-0.86198	0.0202905
C6orf47	0.893465	1.14784e-05	-0.245662	0.0721977	0.354186	0.0137903
C6orf48	0.643495	0.000128539	0.263604	0.0436559	0.514044	0.000805458
C6orf52	0.217555	0.486946	0.139834	0.668095	0.195908	0.534657
C6orf62	0.684288	7.77767e-05	0.293568	0.0273278	0.77535	2.55397e-05
C6orf89	0.588323	0.000106841	0.378046	0.00329245	0.148079	0.193916
C7orf25	0.146364	0.643938	-0.0485122	0.895537	-0.264844	0.381068
C7orf26	-0.705507	0.00018044	-1.15809	2.01154e-06	-0.191412	0.187823
C7orf31	0.115595	0.694564	-1.57382	4.00772e-05	-0.218301	0.431898
C7orf43	0.078366	0.608356	-0.0751771	0.62426	-0.0110628	0.961232
C7orf49	-0.0310204	0.832828	-0.171683	0.176454	0.16735	0.18772
C7orf50	-0.423906	0.0331921	-1.22829	1.61424e-05	-0.20351	0.292302
C7orf57	-0.935551	0.283739	0.835301	0.340734	1.7109	0.0538381
C7orf61	0.0831262	0.867021	3.03765	4.70679e-06	2.48943	2.93869e-05
C7orf73	-0.0950694	0.498872	0.250261	0.0709035	-0.225636	0.100991
C8orf31	-0.536139	0.0410015	-1.33054	9.84362e-05	-0.0813316	0.775163
C8orf33	-0.285215	0.0132234	0.157863	0.143782	0.214545	0.0513811
C8orf37	0.138137	0.540435	-0.15727	0.48138	0.239517	0.272916
C8orf4	3.83539	1.46697e-05	-0.0638456	0.937916	0.549168	0.360611
C8orf44	0.12864	0.687274	0.259113	0.388536	-0.220189	0.467982
C8orf46	-2.05045	0.0123559	-2.08375	0.011296	-1.70951	0.0312075
C8orf48	-0.751098	0.0830183	-1.94401	0.000321208	2.5358	3.24749e-05
C8orf58	-0.167824	0.300589	-0.990539	2.3005e-05	-0.876962	6.83167e-05
C8orf59	0.262463	0.152982	-0.0688866	0.731373	0.138941	0.458737
C8orf76	-0.195113	0.541409	-1.60222	0.000101244	0.91589	0.00672154
C8orf82	0.216747	0.157784	0.2483	0.107066	0.0922661	0.562853
C8orf88	1.05829	3.18781e-05	0.0248983	0.913204	0.495065	0.0101859
C9orf116	-0.651264	0.00421053	-0.432391	0.0391074	-0.7014	0.00255203
C9orf135	-4.29666	2.21278e-06	0.358344	0.523795	0.662758	0.22383
C9orf135-AS1	-1.16611	0.0490701	-0.308811	0.612323	0.730709	0.207478
C9orf142	0.0736443	0.698599	-0.882897	0.000136826	0.416893	0.0234936
C9orf16	-0.664907	0.0291131	-0.496627	0.0928878	-0.54075	0.0690927
C9orf163	-0.485936	0.164896	-1.18892	0.00278775	0.728646	0.042389
C9orf172	-0.187909	0.587881	-1.06394	0.00410739	-0.629927	0.0616203
C9orf173-AS1	1.2712	0.0216024	-0.0246763	0.9828	0.781563	0.139351
C9orf24	0.52559	0.247375	-3.10999	8.39862e-06	-0.0311008	0.966761
C9orf3	0.663245	0.002117	-1.46892	2.36707e-06	-1.32597	6.2665e-06
C9orf40	0.00412329	0.999722	-0.687291	0.000855483	1.61617	3.96792e-07
C9orf43	-0.0197517	0.943821	-0.885977	0.000359059	-0.659247	0.00323712
C9orf47	-0.279073	0.604341	-2.73395	8.15361e-05	1.69118	0.00343858
C9orf50	-0.851621	0.0927356	-0.880204	0.0829974	-0.763595	0.130027
C9orf64	0.361822	0.140067	0.128462	0.61802	-0.328427	0.179517
C9orf69	0.200333	0.205662	-0.467892	0.00691259	0.0125982	0.958831
C9orf72	0.546206	0.00188845	0.221591	0.145365	0.175485	0.248937
C9orf78	0.0214611	0.909104	0.591254	0.000870991	-0.229392	0.122749
C9orf85	-0.632496	0.00838116	0.343683	0.121204	0.123787	0.592425
CA11	0.437298	0.0083704	0.367469	0.0217181	0.564332	0.00154699
CA12	0.0850985	0.647564	-0.116649	0.518747	0.339261	0.0572424
CA13	0.957053	0.0123649	-0.795382	0.0316768	0.881564	0.0191891
CA14	3.00972	2.22183e-05	1.72212	0.00216659	6.2923	1.60597e-08
CA2	-0.500989	0.132803	0.190288	0.583644	0.195067	0.573378
CA3	0.84672	0.112677	-0.710459	0.181191	3.7504	6.37563e-06
CA3-AS1	-0.275584	0.558339	0.476563	0.294728	1.02091	0.0298654
CA4	3.08325	0.000195395	0.278272	0.687125	2.44645	0.00122016
CA5B	-0.589421	0.00102506	0.301803	0.050148	-0.294977	0.0549797
CA5BP1	-0.0626122	0.718456	-0.00999979	0.970992	-0.0424845	0.816569
CA7	0.23052	0.70509	4.38871	2.47942e-06	5.44243	3.05305e-07
CA8	-0.549547	0.259056	-2.05316	0.000563923	-0.589161	0.225714
CA9	2.27554	0.0114559	-0.114673	0.915131	0.148871	0.883608
CAAP1	0.0344457	0.878021	0.297108	0.112333	0.257685	0.166805
CAB39	-0.327456	0.00408392	0.425367	0.000622975	-0.203819	0.0503911
CAB39L	-0.315429	0.140067	0.513541	0.0216951	-0.104801	0.643156
CABIN1	-0.0504855	0.786746	0.138619	0.412064	-0.564605	0.00281477
CABLES1	-1.39089	0.00649567	-0.964411	0.0435221	1.24713	0.0123559
CABLES2	-0.342928	0.132425	-1.01451	0.000362669	0.0784031	0.754954
CABP1	-0.768881	0.275123	-0.24329	0.753916	-1.81825	0.0149048
CABP4	0.343751	0.440274	1.45221	0.00324533	-3.34014	3.00528e-06
CABYR	0.108052	0.825873	-1.01941	0.0222868	-0.940571	0.0327314
CACFD1	-0.340294	0.0912259	-1.25535	1.87434e-05	-0.165614	0.415215
CACHD1	0.214067	0.432229	-1.44647	7.15802e-05	-1.59699	2.97688e-05
CACNA1A	0.379257	0.407283	-0.696594	0.123571	2.47685	6.18058e-05
CACNA1B	-1.62272	0.0132756	-0.285962	0.662487	-0.355031	0.579374
CACNA1C-AS1	-0.531197	0.415595	0.358344	0.593742	-0.22315	0.752906
CACNA1C-AS2	0.58744	0.368941	-0.603332	0.355359	-0.0131409	1
CACNA1D	0.905185	0.104182	-0.214266	0.722678	-1.00911	0.0721299
CACNA1E	0.918584	0.0696105	-1.79177	0.00191298	0.707421	0.157087
CACNA1G	-5.20533	1.78105e-07	-0.320482	0.544621	-1.11864	0.0339087
CACNA1H	-4.91335	6.84159e-08	-2.41606	5.99544e-05	2.12332	0.000183108
CACNA2D1	-0.424491	0.173282	1.76338	4.80088e-05	-0.784902	0.0172446
CACNA2D2	-3.62065	2.81768e-05	0.700982	0.245728	0.199619	0.765509
CACNA2D3	1.17996	0.0294172	-0.210627	0.709536	1.13964	0.0344578
CACNA2D4	0.170369	0.797364	0.041069	0.965921	0.88058	0.134824
CACNB1	0.265723	0.129383	0.297404	0.0911076	-0.297757	0.0907557
CACNB2	0.335858	0.432006	-1.19273	0.00875804	3.32629	2.12846e-06
CACNB3	-0.228911	0.119063	-0.306695	0.0413051	-0.48285	0.00340342
CACNB4	-0.17299	0.696473	1.36647	0.00321312	-0.521667	0.203855
CACNG4	0.457069	0.264587	-1.73587	0.000541421	0.562896	0.168659
CACNG5	0.63161	0.314342	8.88178e-16	1	-0.354915	0.586509
CACNG6	-0.333782	0.686729	-3.29705	0.000496632	-2.59663	0.00289475
CACNG7	-1.05138	0.000395235	-2.20358	4.68446e-07	-3.53255	3.76046e-09
CACNG8	-3.01376	7.24141e-07	-0.907088	0.0125885	-2.82782	1.3374e-06
CACTIN	0.0994494	0.639561	-0.0977774	0.646041	0.168153	0.409139
CACUL1	-0.617776	1.25004e-05	0.304792	0.00387478	-0.23432	0.0183348
CACYBP	0.259538	0.0566468	0.193395	0.148527	-0.19842	0.138573
CACYBPP2	0.0386195	0.962652	0.205649	0.717224	-0.213559	0.705814
CAD	0.143705	0.373765	-0.287443	0.0753823	1.06239	1.10788e-05
CADM1	0.113646	0.760787	-2.22413	1.17601e-05	-1.16344	0.00249635
CADM2	1.67808	1.0636e-05	0.89624	0.00198828	7.28848	4.47307e-12
CADM3	-1.2033	0.0687517	0	1	0.191973	0.794009
CADM4	-0.582839	0.000364602	0.062969	0.650348	-0.570669	0.000432862
CADPS	2.15546	0.00701628	-5.09919	7.10708e-06	-2.53245	0.00244273
CADPS2	0.404573	0.00140219	0.0618091	0.583781	-0.0932694	0.394404
CAHM	1.54883	0.000150942	0.0354662	0.932985	0.748808	0.0221522
CALB1	-4.09992	1.52344e-09	3.4637	8.22065e-09	4.99899	1.97451e-10
CALB2	-0.307348	0.687914	-3.24978	0.000294913	4.1397	3.66567e-05
CALCOCO1	0.188642	0.118473	0.281936	0.0248497	-1.01135	1.22536e-06
CALCOCO2	0.951066	2.9781e-05	0.393737	0.0190299	-0.0641662	0.710357
CALCRL	6.88018	5.3678e-11	0.0717064	0.838738	-3.63479	3.47674e-08
CALD1	0.342079	0.0310498	-0.0515263	0.761337	-1.79782	4.23694e-08
CALHM1	-0.333782	0.371403	0.34988	0.347577	-2.3495	1.66273e-05
CALHM2	-1.77636e-15	1	0.693659	0.00121135	-0.702458	0.00110437
CALM1	0.64714	7.25834e-05	0.865661	5.19421e-06	0.168176	0.161037
CALM2	0.154059	0.292602	0.402522	0.0103904	0.333234	0.0280076
CALM3	0.115973	0.301517	0.681052	2.44562e-05	0.354446	0.00443508
CALML4	-0.58873	0.280596	-0.624929	0.251377	0.542398	0.321802
CALML6	1.28955	0.0178167	-2.00204	0.00107196	-1.1052	0.0373351
CALR	0.454635	0.00139066	0.463407	0.0012079	0.0288782	0.837458
CALU	0.543561	0.00265071	0.537448	0.00286263	-0.122708	0.448805
CAMK1	0.462796	0.0124676	-0.985448	4.54147e-05	-0.898144	0.000102495
CAMK1D	-0.519883	0.180222	-0.63608	0.103098	-1.15654	0.00658215
CAMK2A	-1.05778	0.0854407	1.47877	0.0208474	-4.22466	7.59342e-06
CAMK2B	-2.15209	0.00102112	-0.34278	0.548121	3.10012	4.97538e-05
CAMK2D	-0.288071	0.0232516	1.37147	6.33633e-08	0.492911	0.000765984
CAMK2G	-0.0182064	0.890916	0.158814	0.142654	0.460315	0.000532361
CAMK2N1	-0.368355	0.433477	2.44645	8.52241e-05	-1.91232	0.000657676
CAMK2N2	0.248251	0.46154	-0.116694	0.748171	0.0552362	0.891527
CAMK4	0.340499	0.387262	-5.31441	8.60046e-09	-0.466802	0.230007
CAMKK1	-1.33202	0.0059889	-0.333115	0.459259	-0.290548	0.522627
CAMKK2	-0.707511	0.00403017	-0.250623	0.255028	-0.153325	0.497406
CAMKMT	-0.556598	0.00780199	0.467429	0.0205296	0.837536	0.000438207
CAMKV	-0.447561	0.415769	-6.00542	7.61527e-08	-1.0024	0.067757
CAMLG	-0.300337	0.110691	0.242436	0.195765	0.0525461	0.805131
CAMP	-1.77636e-15	1	0.350473	0.386129	0.23453	0.572852
CAMSAP1	-0.395816	0.00526691	-0.0126573	0.944417	-0.611331	0.000209916
CAMSAP2	-0.0110321	0.962493	0.231078	0.121945	0.0916385	0.553409
CAMSAP3	-0.27347	0.571815	-1.81615	0.00101614	2.75353	3.1364e-05
CAMTA1	0.307105	0.0944998	0.121174	0.519547	-0.400297	0.0336631
CAMTA2	0.412624	0.0343564	0.643821	0.00273323	-0.29176	0.12364
CAND1	-0.0938134	0.274247	-0.0208386	0.833409	-0.266663	0.00497723
CAND2	0.621386	0.000680898	-1.32235	7.96069e-07	0.505858	0.00304075
CANT1	0.054	0.666099	-0.358906	0.00551482	0.129114	0.271485
CANX	-0.173067	0.166807	0.450411	0.00186555	0.0920898	0.472243
CAP1	0.32471	0.0115162	-0.0381701	0.775048	-0.292029	0.0203022
CAP2	1.11424	8.23117e-06	0.30453	0.0644477	-0.304816	0.0642125
CAPG	0.857322	0.0643245	-0.643507	0.158892	1.67272	0.0016428
CAPN1	-0.246026	0.22529	-0.634031	0.00486513	0.191437	0.349129
CAPN10	-0.527539	0.00283459	-0.637542	0.000712909	-0.546443	0.00222293
CAPN10-AS1	0.00797349	0.982235	-0.112777	0.515017	0.252351	0.134222
CAPN15	-0.843385	0.00880056	-0.67862	0.0280096	0.422035	0.155738
CAPN2	-0.300461	0.0146422	0.590894	0.000117389	0.630079	6.70085e-05
CAPN5	0.387621	0.213845	-0.455725	0.144363	-1.28184	0.000696262
CAPN7	0.386201	0.00113998	-0.546735	6.59863e-05	-0.209851	0.041572
CAPNS1	-0.584221	3.50929e-05	0.217418	0.0347018	0.213033	0.0379775
CAPRIN1	-0.215765	0.170479	0.336909	0.0376626	0.445081	0.00902949
CAPRIN2	0.0991361	0.727663	0.695625	0.0125685	-0.783818	0.00621625
CAPS	1.04111	0.000480809	-0.0779113	0.772127	-2.30063	3.54761e-07
CAPS2	2.35892	0.000842588	1.03602	0.0812115	-0.248186	0.696153
CAPZA1	0.257226	0.0396415	-0.00532236	0.984864	0.0778985	0.535694
CAPZA2	-0.240322	0.0923351	0.620748	0.000422205	0.335382	0.0236075
[truncated: 14,598 more rows]
