# Supplementary material for: FMRP modulates the Wnt signalling pathway in glioblastoma
Source: Cell Death Dis. 2022 Aug 18;13(8):719. doi: 10.1038/s41419-022-05019-w (PMC9388540; doi:10.1038/s41419-022-05019-w)
Supplement: Supplementary file 5 — Supplementary Table 3 [file 41419_2022_5019_MOESM5_ESM.xlsx]

## Sheet: LFC
Supplementary Table 3. Common dysregulated genes upon downregulation of FMR1 mRNA in the three GSCs.
	Ensembl	gene_name	logFC_avg
1	ENSG00000001461	NIPAL3	1.75937
2	ENSG00000007171	NOS2	4.35998
3	ENSG00000013588	GPRC5A	2.05601
4	ENSG00000013619	MAMLD1	1.93726
5	ENSG00000057657	PRDM1	2.13226
6	ENSG00000065989	PDE4A	1.97394
7	ENSG00000078725	BRINP1	2.52386
8	ENSG00000080224	EPHA6	3.90483
9	ENSG00000082293	COL19A1	3.30442
10	ENSG00000102287	GABRE	3.65574
11	ENSG00000104783	KCNN4	1.84192
12	ENSG00000106688	SLC1A1	2.09277
13	ENSG00000107105	ELAVL2	2.40225
14	ENSG00000111181	SLC6A12	1.94649
15	ENSG00000112297	AIM1	2.62238
16	ENSG00000112319	EYA4	1.94768
17	ENSG00000113389	NPR3	1.85361
18	ENSG00000118298	CA14	3.67471
19	ENSG00000124785	NRN1	2.67407
20	ENSG00000127325	BEST3	2.41443
21	ENSG00000130052	STARD8	2.76803
22	ENSG00000134323	MYCN	2.97008
23	ENSG00000134954	ETS1	1.50207
24	ENSG00000135547	HEY2	3.2911
25	ENSG00000136167	LCP1	2.05695
26	ENSG00000137198	GMPR	1.59792
27	ENSG00000137872	SEMA6D	2.31165
28	ENSG00000138606	SHF	1.77671
29	ENSG00000144481	TRPM8	3.46222
30	ENSG00000145075	CCDC39	2.12531
31	ENSG00000145247	OCIAD2	1.52198
32	ENSG00000145632	PLK2	1.59156
33	ENSG00000145824	CXCL14	2.65202
34	ENSG00000147883	CDKN2B	3.75167
35	ENSG00000152503	TRIM36	2.06623
36	ENSG00000154269	ENPP3	3.8136
37	ENSG00000156103	MMP16	1.51771
38	ENSG00000157111	TMEM171	1.84193
39	ENSG00000160219	GAB3	2.42543
40	ENSG00000162496	DHRS3	2.6009
41	ENSG00000163171	CDC42EP3	1.82146
42	ENSG00000163347	CLDN1	1.59628
43	ENSG00000163694	RBM47	1.65978
44	ENSG00000164188	RANBP3L	1.92164
45	ENSG00000164318	EGFLAM	4.08927
46	ENSG00000164708	PGAM2	2.78509
47	ENSG00000165061	ZMAT4	2.12303
48	ENSG00000166387	PPFIBP2	2.02411
49	ENSG00000168539	CHRM1	3.02952
50	ENSG00000169031	COL4A3	2.48244
51	ENSG00000169213	RAB3B	1.59479
52	ENSG00000169418	NPR1	3.28683
53	ENSG00000170006	TMEM154	1.50547
54	,ENSG00000170175	CHRNB1	2.35824
55	ENSG00000170231	FABP6	1.97973
56	ENSG00000171385	KCND3	3.43337
57	ENSG00000171451	DSEL	1.92865
58	ENSG00000172260	NEGR1	3.35499
59	ENSG00000172548	NIPAL4	3.02789
60	ENSG00000173083	HPSE	2.24031
61	ENSG00000175161	CADM2	3.2876
62	ENSG00000176971	FIBIN	3.03696
63	ENSG00000179603	GRM8	4.23663
64	ENSG00000182103	FAM181B	3.46117
65	ENSG00000183196	CHST6	1.86474
66	ENSG00000186854	TRABD2A	1.92438
67	ENSG00000197852	FAM212B	2.1485
68	ENSG00000197872	FAM49A	2.77034
69	ENSG00000198133	TMEM229B	1.63101
70	ENSG00000198796	ALPK2	2.38277
71	ENSG00000198885	ITPRIPL1	2.03449
72	ENSG00000214121	PRDX1P1	2.07831
73	ENSG00000227811	FAM212B-AS1	2.23357
74	ENSG00000228789	HCG22	3.3215
75	ENSG00000245526	LINC00461	1.61263
76	ENSG00000249743	RP11-60A8.1	3.40298
77	ENSG00000254027	RP11-363E6.3	2.38672
78	ENSG00000254122	PCDHGB7	3.13985
79	ENSG00000254919	RP11-698N11.2	3.8935
80	ENSG00000257354	RP11-631N16.2	1.70335
81	ENSG00000272425	RP11-363E6.4	2.24493
82	ENSG00000275180	RP11-631N16.4	1.60398
83	ENSG00000277734	TRAC	3.06267
84	ENSG00000005108	THSD7A	-1.80481
85	ENSG00000021762	OSBPL5	-1.51165
86	ENSG00000021826	CPS1	-1.61742
87	ENSG00000056487	PHF21B	-1.65125
88	ENSG00000080854	IGSF9B	-1.66481
89	ENSG00000086717	PPEF1	-3.09058
90	ENSG00000095397	WHRN	-1.54936
91	ENSG00000099365	STX1B	-1.68013
92	ENSG00000103460	TOX3	-1.79556
93	ENSG00000105605	CACNG7	-2.2625
94	ENSG00000105974	CAV1	-2.17991
95	ENSG00000106537	TSPAN13	-2.5771
96	ENSG00000106689	LHX2	-1.51407
97	ENSG00000110076	NRXN2	-2.3234
98	ENSG00000111186	WNT5B	-2.11971
99	ENSG00000113319	RASGRF2	-2.65183
100	ENSG00000114270	COL7A1	-1.50718
101	ENSG00000117245	KIF17	-1.58036
102	ENSG00000120708	TGFBI	-4.22603
103	ENSG00000120875	DUSP4	-2.28938
104	ENSG00000121068	TBX2	-2.03562
105	ENSG00000122574	WIPF3	-2.38025
106	ENSG00000129596	CDO1	-2.53307
107	ENSG00000130762	ARHGEF16	-2.90995
108	ENSG00000132854	KANK4	-2.2369
109	ENSG00000135144	DTX1	-2.20164
110	ENSG00000136059	VILL	-1.57127
111	ENSG00000137558	PI15	-3.6349
112	ENSG00000137831	UACA	-1.88854
113	ENSG00000138722	MMRN1	-3.36267
114	ENSG00000139973	SYT16	-2.27214
115	ENSG00000142408	CACNG8	-2.24956
116	ENSG00000143603	KCNN3	-1.53734
117	ENSG00000143845	ETNK2	-1.67868
118	ENSG00000144406	UNC80	-1.87421
119	ENSG00000148204	CRB2	-4.55276
120	ENSG00000149256	TENM4	-2.53769
121	ENSG00000149948	HMGA2	-3.91377
122	ENSG00000156687	UNC5D	-4.04457
123	ENSG00000157927	RADIL	-1.98909
124	ENSG00000158352	SHROOM4	-1.87025
125	ENSG00000158747	NBL1	-1.81062
126	ENSG00000160716	CHRNB2	-1.78401
127	ENSG00000161835	GRASP	-1.74986
128	ENSG00000162745	OLFML2B	-1.68893
129	,ENSG00000163958	ZDHHC19	-1.50509
130	ENSG00000164061	BSN	-1.68923
131	ENSG00000164199	ADGRV1	-2.69511
132	ENSG00000166106	ADAMTS15	-2.5167
133	ENSG00000168542	COL3A1	-3.53349
134	ENSG00000169085	C8orf46	-1.9479
135	ENSG00000171533	MAP6	-2.28704
136	ENSG00000172379	ARNT2	-2.60598
137	ENSG00000174963	ZIC4	-1.53745
138	ENSG00000182871	COL18A1	-1.5422
139	ENSG00000183092	BEGAIN	-2.53305
140	ENSG00000183114	FAM43B	-2.2769
141	ENSG00000186654	PRR5	-1.76372
142	ENSG00000187796	CARD9	-1.78841
143	ENSG00000196361	ELAVL3	-1.89549
144	ENSG00000196502	SULT1A1	-3.23034
145	ENSG00000196730	DAPK1	-2.82286
146	ENSG00000197565	COL4A6	-2.38514
147	ENSG00000204851	PNMAL2	-1.51403
148	ENSG00000205593	DENND6B	-1.67483
149	ENSG00000212916	MAP10	-2.84954
150	ENSG00000223652	AC106786.1	-1.84929
151	ENSG00000230316	FEZF1-AS1	-2.97288
152	ENSG00000246705	H2AFJ	-2.10685
153	ENSG00000259495	RP11-210M15.2	-3.07633
154	ENSG00000261534	RP11-244O19.1	-1.53664
155	ENSG00000267594	CYP4F24P	-2.68436
156	ENSG00000280237	MIR4697HG	-1.89612
