# Supplementary material for: FMRP modulates the Wnt signalling pathway in glioblastoma
Source: Cell Death Dis. 2022 Aug 18;13(8):719. doi: 10.1038/s41419-022-05019-w (PMC9388540; doi:10.1038/s41419-022-05019-w)
Supplement: Supplementary file 6 — Supplementary Table 4 [file 41419_2022_5019_MOESM6_ESM.xlsx]

## Sheet: LFC
Supplementary Table 4. Common dysregulated genes upon downregulation of FMR1 mRNA in at least two of the three GSCs.
Ensembl	Gene	logFC_148	padj_148	logFC_163	padj_163	logFC_169	padj_169
ENSG00000002746	HECW1	-0.862345	0.0546854	0.358344	0.423708	-2.60809	3.17493e-05
ENSG00000036257	CUL3	-0.201274	0.0598367	0.389969	0.00150617	-0.337924	0.00406637
ENSG00000058091	CDK14	-0.26388	0.129009	-6.95023	4.61542e-13	-2.04363	4.09158e-08
ENSG00000060237	WNK1	-0.42761	0.0148159	-0.136209	0.417018	-0.531568	0.00401175
ENSG00000066468	FGFR2	-0.114923	0.893039	-2.15873	0.00503624	-3.3656	0.000182138
ENSG00000085741	WNT11	3.00762	0.00154432	-2.13032	0.0139973	-1.79564	0.0328563
ENSG00000093167	LRRFIP2	0.29975	0.00271251	-0.38549	0.000414743	-0.445438	0.000123974
ENSG00000100211	CBY1	-0.0448941	0.772759	-0.248496	0.0782246	-0.657215	0.00023351
ENSG00000101193	GID8	-0.335806	0.00105933	-0.343487	0.00089235	-0.400224	0.000264599
ENSG00000103126	AXIN1	-0.516474	0.00315001	-0.395673	0.0158431	0.880515	4.53452e-05
ENSG00000104517	UBR5	-0.331012	0.0241517	-0.416502	0.00680842	0.67328	0.000202367
ENSG00000105559	PLEKHA4	1.37468	0.000821042	-1.00389	0.0071568	-1.09923	0.00402807
ENSG00000105568	PPP2R1A	-0.211357	0.0246246	-0.156714	0.0846879	0.345274	0.00118062
ENSG00000105974	CAV1	-2.39653	0.000111283	-2.10327	0.000333911	-2.03993	0.000427649
ENSG00000106723	SPIN1	-0.368511	0.00679146	-0.623717	0.000136249	0.245019	0.0533143
ENSG00000106829	TLE4	-0.861357	0.000705917	-1.44747	7.93832e-06	-1.41335	9.88484e-06
ENSG00000107816	LZTS2	-0.646597	0.000222748	-0.407572	0.00651154	-0.0660526	0.648884
ENSG00000107829	FBXW4	-0.179786	0.0817215	-0.282016	0.01044	-0.278049	0.0113379
ENSG00000107854	TNKS2	-0.49086	0.000362669	0.402493	0.00166004	-0.240939	0.0339781
ENSG00000107984	DKK1	0.52559	0.279654	-3.64796	3.47911e-06	-0.98635	0.0468633
ENSG00000109320	NFKB1	-0.453629	0.0460039	-0.373295	0.0949063	0.0749264	0.760691
ENSG00000109472	CPE	-0.454003	0.317329	-1.33066	0.00703247	-0.875036	0.0569673
ENSG00000111186	WNT5B	-2.1805	4.4213e-08	-2.61361	6.78933e-09	-1.56501	1.23552e-06
ENSG00000115266	APC2	-0.643301	0.0137382	-0.422566	0.0870912	-2.1752	7.11293e-07
ENSG00000116035	VAX2	-4.55769	3.94376e-06	0.811191	0.186285	-1.01659	0.0996811
ENSG00000116128	BCL9	-0.00116316	1	-0.413485	0.00781296	-0.562204	0.000966258
ENSG00000116670	MAD2L2	0.0580644	0.819446	-1.11585	0.00013233	-0.513934	0.026104
ENSG00000123349	PFDN5	0.105416	0.419005	-0.268704	0.0414222	-0.306781	0.0223759
ENSG00000125845	BMP2	-2.65719	7.16711e-06	-1.71334	0.000342288	4.26751	6.95612e-08
ENSG00000131023	LATS1	-0.377543	0.00796874	0.456141	0.00233662	-0.414388	0.00446985
ENSG00000131697	NPHP4	-0.036277	0.86094	-0.784119	0.000351391	-0.521437	0.00659137
ENSG00000134758	RNF138	-0.444523	0.00821888	-0.385801	0.0181693	0.714834	0.000273697
ENSG00000134882	UBAC2	0.0360754	0.844941	-0.384032	0.0207943	-0.348928	0.0329693
ENSG00000135272	MDFIC	0.721159	0.0982442	-4.26649	2.55627e-07	-0.892565	0.0445273
ENSG00000136021	SCYL2	-0.173806	0.146887	-0.375195	0.00478335	-0.966445	1.76635e-06
ENSG00000136826	KLF4	-0.235489	0.259976	-0.671018	0.00404918	-0.447921	0.0371577
ENSG00000136848	DAB2IP	-0.51503	0.00939588	-1.29431	6.36248e-06	-1.24771	8.97542e-06
ENSG00000139174	PRICKLE1	-0.431018	0.196197	-3.77424	6.24618e-08	-0.965686	0.00783216
ENSG00000139292	LGR5	-1.75249	0.023626	-2.33156	0.00466454	-1.22579	0.100005
ENSG00000139636	LMBR1L	-0.116978	0.362724	-0.502886	0.000943894	-0.426239	0.00308711
ENSG00000140682	TGFB1I1	1.12396	8.88662e-05	-0.421715	0.0525602	-0.987299	0.000267269
ENSG00000140807	NKD1	-1.18251	0.000761424	-0.758969	0.0142805	2.97096	1.75781e-07
ENSG00000141551	CSNK1D	-0.241878	0.0842851	-0.831763	2.87085e-05	-0.0975243	0.494083
ENSG00000141956	PRDM15	-0.358397	0.0266127	-0.359181	0.0263349	-0.109562	0.491871
ENSG00000143126	CELSR2	-1.04363	0.000772165	-0.137095	0.612193	-0.927422	0.0018449
ENSG00000144560	VGLL4	0.587886	0.000934567	-0.439209	0.00691532	-0.435178	0.00731382
ENSG00000144791	LIMD1	0.0979252	0.424873	-0.402586	0.00315151	-0.598295	0.000149796
ENSG00000145506	NKD2	-5.63398	1.74393e-09	-0.133302	0.728294	-1.47556	0.000589413
ENSG00000146038	DCDC2	0.412625	0.312312	-2.29839	4.77111e-05	-0.972065	0.022282
ENSG00000148400	NOTCH1	-4.51451	5.65534e-10	0.0890142	0.748717	-0.778533	0.0052448
ENSG00000148737	TCF7L2	-0.463972	0.00765641	0.40652	0.0162288	-0.347853	0.0347849
ENSG00000151292	CSNK1G3	-0.395413	0.0148391	0.490406	0.00407976	-0.354326	0.026001
ENSG00000156052	GNAQ	-0.596209	0.000536619	-0.0294124	0.859014	-1.37194	2.69654e-07
ENSG00000157240	FZD1	-0.44016	0.0617523	-1.80368	2.53593e-06	-1.39019	2.84948e-05
ENSG00000157933	SKI	-0.0551203	0.676929	-0.402285	0.00367896	-0.660004	7.79596e-05
ENSG00000158941	CCAR2	-0.265348	0.01167	-0.380209	0.00108872	0.0845238	0.395384
ENSG00000161202	DVL3	0.467423	0.000400319	-0.261703	0.0190924	-0.549579	0.00010299
ENSG00000162490	DRAXIN	0.72633	0.0190476	-1.91848	1.31635e-05	-0.545417	0.0674946
ENSG00000162998	FRZB	1.25136	0.00156885	-0.75112	0.0324137	-0.98124	0.00788792
ENSG00000163249	CCNYL1	-0.37878	0.00779	0.192253	0.141914	-0.360762	0.0103889
ENSG00000163251	FZD5	-0.471049	0.00168732	-0.408303	0.00450916	-0.455619	0.00214557
ENSG00000163346	PBXIP1	0.628314	0.000518904	-0.372401	0.0167816	-0.999673	9.10107e-06
ENSG00000163348	PYGO2	0.261673	0.00941398	-0.610748	1.26294e-05	-0.345869	0.00149973
ENSG00000163884	KLF15	-0.222696	0.601152	-3.0358	3.73392e-06	-1.40968	0.00242803
ENSG00000163904	SENP2	0.358773	0.00170317	-0.490644	0.000144191	-0.420902	0.000511491
ENSG00000164362	TERT	-0.666066	0.0194613	-0.643304	0.0231676	1.37217	0.000125312
ENSG00000165238	WNK2	-0.976505	0.0044332	-1.37622	0.000357314	2.98271	2.98969e-07
ENSG00000166167	BTRC	-0.736159	6.19571e-06	0.151281	0.146223	-0.250874	0.0214299
ENSG00000166949	SMAD3	-1.04445	1.50533e-06	-0.511555	0.000820868	-0.171931	0.176051
ENSG00000167693	NXN	-0.708958	0.0362653	-1.81792	5.79156e-05	-1.20807	0.00159803
ENSG00000168036	CTNNB1	0.50791	0.00435862	-0.288905	0.0738553	-0.748723	0.00024205
ENSG00000168646	AXIN2	0.102546	0.791974	-2.46281	5.76709e-06	-1.60989	0.000252662
ENSG00000169862	CTNND2	1.46075	0.0152686	-2.02903	0.00194762	-1.83087	0.00394236
ENSG00000171862	PTEN	-0.739379	0.0865438	1.21199	0.00891794	-1.28956	0.00612219
ENSG00000172819	RARG	0.478413	0.0315043	-1.05921	0.000157728	-0.862999	0.000830217
ENSG00000178585	CTNNBIP1	-1.3181	1.90691e-06	-1.11131	9.57969e-06	-1.6839	1.71462e-07
ENSG00000182704	TSKU	0.879799	1.27875e-05	-0.355265	0.0132949	-0.349218	0.0146133
ENSG00000183072	NKX2-5	-1.40519	0.00317234	-0.739121	0.082361	-0.315962	0.463364
ENSG00000183579	ZNRF3	-0.5457	0.000773508	0.732068	6.7392e-05	-0.325639	0.0210892
ENSG00000183779	ZNF703	-0.875262	2.57184e-05	-0.742746	0.000109957	0.258158	0.0770357
ENSG00000187123	LYPD6	0.7093	0.0949063	-2.6042	2.18585e-05	-0.86612	0.0450876
ENSG00000188760	TMEM198	-1.33201	4.34759e-05	0.472812	0.0473167	-0.445397	0.0600999
ENSG00000188906	LRRK2	4.05711	1.33952e-06	-2.28467	0.000244343	-1.23452	0.0167706
ENSG00000197122	SRC	-0.851389	0.03612	-1.73797	0.000399021	0.805406	0.045979
ENSG00000197943	PLCG2	-0.894354	0.0123173	0.34988	0.296572	-0.964362	0.0079414
ENSG00000198435	NRARP	-2.2839	0.000167648	-1.62847	0.00232354	0.0995185	0.856511
ENSG00000198873	GRK5	-2.74622	1.25022e-08	1.09911	8.75936e-05	-0.805338	0.00110142
ENSG00000234616	JRK	-0.42394	0.0287401	-0.337503	0.0738553	-0.105507	0.588611
