# Supplementary material for: FMRP modulates the Wnt signalling pathway in glioblastoma
Source: Cell Death Dis. 2022 Aug 18;13(8):719. doi: 10.1038/s41419-022-05019-w (PMC9388540; doi:10.1038/s41419-022-05019-w)
Supplement: Supplementary file 7 — Supplementary Table 5 [file 41419_2022_5019_MOESM7_ESM.xlsx]

## Sheet: line148
Supplementary Table 5. Gene Set Enrichment Analysis (GSEA).
NAME	SIZE	ES	NES	NOM p-val
PID_WNT_CANONICAL_PATHWAY	19	-0.641199	-1.61378	0.0167064
KEGG_WNT_SIGNALING_PATHWAY	129	-0.38671	-1.41528	0.0195228
BIOCARTA_PS1_PATHWAY	13	-0.680136	-1.55298	0.0409483
GU_PDEF_TARGETS_UP	66	-0.437835	-1.41328	0.0497738
PID_PS1_PATHWAY	42	-0.462803	-1.38342	0.0561798
MEBARKI_HCC_PROGENITOR_WNT_UP_CTNNB1_INDEPENDENT	18	-0.551831	-1.38236	0.107724
GOBP_WNT_SIGNALING_PATHWAY_INVOLVED_IN_MIDBRAIN_DOPAMINERGIC_NEURON_DIFFERENTIATION	9	-0.671131	-1.42859	0.109731
PID_WNT_SIGNALING_PATHWAY	23	-0.508974	-1.33005	0.113537
REACTOME_WNT_LIGAND_BIOGENESIS_AND_TRAFFICKING	18	-0.555359	-1.36677	0.114688
WP_WNT_SIGNALING_IN_KIDNEY_DISEASE	30	-0.474764	-1.32314	0.117783
WP_LNCRNA_INVOLVEMENT_IN_CANONICAL_WNT_SIGNALING_AND_COLORECTAL_CANCER	79	-0.36812	-1.22117	0.139706
BIOCARTA_WNT_PATHWAY	22	-0.514697	-1.32495	0.141949
REACTOME_RUNX1_REGULATES_TRANSCRIPTION_OF_GENES_INVOLVED_IN_WNT_SIGNALING	3	-0.806075	-1.30634	0.155789
WP_NCRNAS_INVOLVED_IN_WNT_SIGNALING_IN_HEPATOCELLULAR_CARCINOMA	72	-0.373118	-1.22997	0.155963
HALLMARK_WNT_BETA_CATENIN_SIGNALING	41	-0.436031	-1.26519	0.162393
WP_WNT_SIGNALING	98	-0.340757	-1.17536	0.188636
WP_WNT_SIGNALING_PATHWAY_AND_PLURIPOTENCY	90	-0.335487	-1.13446	0.202586
WP_WNT_SIGNALING_PATHWAY_NETPATH	49	-0.364072	-1.11469	0.297645
GOBP_CELL_CELL_SIGNALING_BY_WNT	456	-0.24947	-1.03119	0.324263
REACTOME_WNT_MEDIATED_ACTIVATION_OF_DVL	8	-0.540012	-1.09544	0.361607
WP_THE_INFLUENCE_OF_LAMINOPATHIES_ON_WNT_SIGNALING	33	-0.378843	-1.05401	0.364425
NOJIMA_SFRP2_TARGETS_UP	26	-0.377432	-0.994718	0.456332
GOBP_CANONICAL_WNT_SIGNALING_PATHWAY	294	-0.242224	-0.96254	0.559361
GOBP_NON_CANONICAL_WNT_SIGNALING_PATHWAY_VIA_MAPK_CASCADE	4	-0.531681	-0.926502	0.587992
GOBP_REGULATION_OF_WNT_SIGNALING_PATHWAY	323	-0.238249	-0.9582	0.591422
GOMF_WNT_ACTIVATED_RECEPTOR_ACTIVITY	14	-0.343034	-0.78941	0.715177
REACTOME_SIGNALING_BY_WNT	239	-0.235173	-0.910344	0.728972
REACTOME_TCF_DEPENDENT_SIGNALING_IN_RESPONSE_TO_WNT	157	-0.240924	-0.886492	0.733925
GOBP_NEGATIVE_REGULATION_OF_WNT_SIGNALING_PATHWAY	188	-0.235722	-0.894464	0.742004
GOBP_REGULATION_OF_WNT_SIGNALING_PATHWAY_PLANAR_CELL_POLARITY_PATHWAY	14	-0.236066	-0.546592	0.968109
REACTOME_NEGATIVE_REGULATION_OF_TCF_DEPENDENT_SIGNALING_BY_WNT_LIGAND_ANTAGONISTS	10	-0.224854	-0.477312	0.98125
MEBARKI_HCC_PROGENITOR_WNT_DN_CTNNB1_INDEPENDENT	8	0.828356	1.70026	0.00736648
MEBARKI_HCC_PROGENITOR_WNT_UP_CTNNB1_DEPENDENT	67	0.494909	1.58523	0.00728597
GOBP_PLANAR_CELL_POLARITY_PATHWAY_INVOLVED_IN_AXIS_ELONGATION	5	0.876502	1.60167	0.00756144
NOJIMA_SFRP2_TARGETS_DN	20	0.541534	1.33716	0.10325
MEBARKI_HCC_PROGENITOR_WNT_UP	151	0.366348	1.31135	0.0424028
MEBARKI_HCC_PROGENITOR_FZD8CRD_DN	285	0.371233	1.43141	0.00171821
GOBP_CANONICAL_WNT_SIGNALING_PATHWAY_INVOLVED_IN_HEART_DEVELOPMENT	3	0.799879	1.28105	0.181818
MEBARKI_HCC_PROGENITOR_WNT_DN_CTNNB1_DEPENDENT	15	0.536292	1.26265	0.185824
GOMF_CORECEPTOR_ACTIVITY_INVOLVED_IN_WNT_SIGNALING_PATHWAY	9	0.653564	1.33927	0.169591
MEBARKI_HCC_PROGENITOR_WNT_DN_CTNNB1_DEPENDENT_BLOCKED_BY_FZD8CRD	9	0.544963	1.14772	0.309339
GOMF_CORECEPTOR_ACTIVITY_INVOLVED_IN_WNT_SIGNALING_PATHWAY_PLANAR_CELL_POLARITY_PATHWAY	6	0.737811	1.38705	0.0969582
MEBARKI_HCC_PROGENITOR_WNT_DN	49	0.38595	1.15252	0.215722
GOBP_CANONICAL_WNT_SIGNALING_PATHWAY_INVOLVED_IN_CARDIAC_MUSCLE_CELL_FATE_COMMITMENT	2	0.805686	1.19222	0.25098
HOSHIDA_LIVER_CANCER_SUBCLASS_S1	196	0.365337	1.35362	0.0255537
GOBP_NEGATIVE_REGULATION_OF_NON_CANONICAL_WNT_SIGNALING_PATHWAY	6	0.610521	1.15741	0.32963
GOBP_WNT_SIGNALING_PATHWAY_CALCIUM_MODULATING_PATHWAY	35	0.443825	1.22667	0.173184
MEBARKI_HCC_PROGENITOR_FZD8CRD_UP	492	0.29961	1.21061	0.0283333
GOBP_NON_CANONICAL_WNT_SIGNALING_PATHWAY	142	0.338767	1.1944	0.129151
GOBP_POSITIVE_REGULATION_OF_CANONICAL_WNT_SIGNALING_PATHWAY	134	0.328274	1.16478	0.161687
GOCC_WNT_SIGNALOSOME	11	0.492866	1.07487	0.388258
GOBP_WNT_SIGNALING_PATHWAY_INVOLVED_IN_HEART_DEVELOPMENT	8	0.538848	1.08347	0.40121
MEBARKI_HCC_PROGENITOR_WNT_UP_BLOCKED_BY_FZD8CRD	100	0.313452	1.06125	0.329825
GOBP_NEGATIVE_REGULATION_OF_WNT_SIGNALING_PATHWAY_INVOLVED_IN_HEART_DEVELOPMENT	6	0.578264	1.0881	0.397388
GOBP_REGULATION_OF_WNT_SIGNALING_PATHWAY_INVOLVED_IN_HEART_DEVELOPMENT	7	0.543077	1.03713	0.469349
MEBARKI_HCC_PROGENITOR_WNT_UP_CTNNB1_DEPENDENT_BLOCKED_BY_FZD8CRD	37	0.384595	1.08885	0.330292
GOBP_POSITIVE_REGULATION_OF_WNT_SIGNALING_PATHWAY	163	0.255109	0.927359	0.649153
REACTOME_BETA_CATENIN_INDEPENDENT_WNT_SIGNALING	132	0.272493	0.96937	0.530387
MEBARKI_HCC_PROGENITOR_WNT_DN_BLOCKED_BY_FZD8CRD	40	0.32528	0.930285	0.564576
WILLERT_WNT_SIGNALING	20	0.382259	0.947577	0.548571
PID_WNT_NONCANONICAL_PATHWAY	32	0.337055	0.935621	0.551789
REACTOME_RUNX3_REGULATES_WNT_SIGNALING	8	0.444707	0.896624	0.585878
REACTOME_REPRESSION_OF_WNT_TARGET_GENES	13	0.395426	0.875228	0.667331
GU_PDEF_TARGETS_DN	28	0.287076	0.764954	0.787934
GOBP_NEGATIVE_REGULATION_OF_CANONICAL_WNT_SIGNALING_PATHWAY	160	0.218587	0.781639	0.946524
GOBP_POSITIVE_REGULATION_OF_WNT_SIGNALING_PATHWAY_PLANAR_CELL_POLARITY_PATHWAY	8	0.339137	0.66187	0.870968
GOBP_PLANAR_CELL_POLARITY_PATHWAY_INVOLVED_IN_NEURAL_TUBE_CLOSURE	10	0.358908	0.79231	0.73535
GOBP_CANONICAL_WNT_SIGNALING_PATHWAY_INVOLVED_IN_REGULATION_OF_CELL_PROLIFERATION	5	0.374167	0.675082	0.855288
GOBP_REGULATION_OF_NON_CANONICAL_WNT_SIGNALING_PATHWAY	24	0.303989	0.793044	0.770609
REACTOME_SIGNALING_BY_WNT_IN_CANCER	32	0.247813	0.67769	0.921933
The bold are values with a p < 0,05

## Sheet: line163
Supplementary Table 5. Gene Set Enrichment Analysis (GSEA).
NAME	SIZE	ES	NES	NOM p-val
MEBARKI_HCC_PROGENITOR_FZD8CRD_DN	285	-0.407083	-1.46238	0.00118624
MEBARKI_HCC_PROGENITOR_WNT_UP_CTNNB1_DEPENDENT	67	0.438952	1.47437	0.00664452
REACTOME_NEGATIVE_REGULATION_OF_TCF_DEPENDENT_SIGNALING_BY_WNT_LIGAND_ANTAGONISTS	10	-0.767037	-1.60913	0.0166667
GOBP_PLANAR_CELL_POLARITY_PATHWAY_INVOLVED_IN_NEURAL_TUBE_CLOSURE	10	-0.764205	-1.61473	0.0169492
MEBARKI_HCC_PROGENITOR_WNT_DN_CTNNB1_INDEPENDENT	8	-0.745758	-1.50747	0.0414414
WP_WNT_SIGNALING_PATHWAY_AND_PLURIPOTENCY	90	0.364699	1.30044	0.0568182
GOBP_REGULATION_OF_WNT_SIGNALING_PATHWAY_PLANAR_CELL_POLARITY_PATHWAY	14	-0.663331	-1.48767	0.0596252
GOBP_PLANAR_CELL_POLARITY_PATHWAY_INVOLVED_IN_AXIS_ELONGATION	5	-0.822149	-1.47691	0.0615114
GOBP_REGULATION_OF_NON_CANONICAL_WNT_SIGNALING_PATHWAY	24	-0.548844	-1.3782	0.0873016
WP_LNCRNA_INVOLVEMENT_IN_CANONICAL_WNT_SIGNALING_AND_COLORECTAL_CANCER	79	0.357274	1.22797	0.0967742
MEBARKI_HCC_PROGENITOR_WNT_UP_CTNNB1_INDEPENDENT	18	-0.574597	-1.36084	0.106109
GOMF_CORECEPTOR_ACTIVITY_INVOLVED_IN_WNT_SIGNALING_PATHWAY_PLANAR_CELL_POLARITY_PATHWAY	6	-0.750485	-1.39106	0.108963
GOMF_CORECEPTOR_ACTIVITY_INVOLVED_IN_WNT_SIGNALING_PATHWAY	9	-0.664136	-1.35945	0.137871
GOBP_CANONICAL_WNT_SIGNALING_PATHWAY_INVOLVED_IN_CARDIAC_MUSCLE_CELL_FATE_COMMITMENT	2	-0.862314	-1.25834	0.140039
MEBARKI_HCC_PROGENITOR_WNT_UP_BLOCKED_BY_FZD8CRD	100	-0.378058	-1.20597	0.150892
GOBP_CANONICAL_WNT_SIGNALING_PATHWAY_INVOLVED_IN_HEART_DEVELOPMENT	3	-0.804867	-1.26896	0.165428
PID_WNT_NONCANONICAL_PATHWAY	32	0.424075	1.22703	0.182857
GU_PDEF_TARGETS_UP	66	-0.398959	-1.21001	0.184549
MEBARKI_HCC_PROGENITOR_WNT_UP	151	-0.333859	-1.13808	0.205161
GOBP_NEGATIVE_REGULATION_OF_WNT_SIGNALING_PATHWAY_INVOLVED_IN_HEART_DEVELOPMENT	6	-0.681603	-1.25315	0.21147
GOBP_REGULATION_OF_WNT_SIGNALING_PATHWAY_INVOLVED_IN_HEART_DEVELOPMENT	7	-0.646415	-1.23939	0.233333
GOBP_WNT_SIGNALING_PATHWAY_INVOLVED_IN_HEART_DEVELOPMENT	8	-0.627489	-1.22736	0.236014
WP_WNT_SIGNALING_PATHWAY_NETPATH	49	0.348705	1.12212	0.250746
WP_WNT_SIGNALING_IN_KIDNEY_DISEASE	30	0.4118	1.16356	0.263587
GOBP_NON_CANONICAL_WNT_SIGNALING_PATHWAY	142	-0.32903	-1.10746	0.267196
HOSHIDA_LIVER_CANCER_SUBCLASS_S1	196	-0.317864	-1.10144	0.267352
WP_NCRNAS_INVOLVED_IN_WNT_SIGNALING_IN_HEPATOCELLULAR_CARCINOMA	72	0.3238	1.09663	0.268657
NOJIMA_SFRP2_TARGETS_UP	26	-0.447088	-1.15772	0.271722
REACTOME_RUNX3_REGULATES_WNT_SIGNALING	8	0.583734	1.21673	0.272727
WILLERT_WNT_SIGNALING	20	0.439459	1.13683	0.28841
GOBP_CELL_CELL_SIGNALING_BY_WNT	456	0.243834	1.04387	0.294118
REACTOME_WNT_LIGAND_BIOGENESIS_AND_TRAFFICKING	18	0.436882	1.10948	0.316754
GOBP_NEGATIVE_REGULATION_OF_NON_CANONICAL_WNT_SIGNALING_PATHWAY	6	-0.630337	-1.14494	0.319444
GOBP_POSITIVE_REGULATION_OF_WNT_SIGNALING_PATHWAY_PLANAR_CELL_POLARITY_PATHWAY	8	-0.577098	-1.15085	0.325175
REACTOME_WNT_MEDIATED_ACTIVATION_OF_DVL	8	-0.572961	-1.12868	0.346221
KEGG_WNT_SIGNALING_PATHWAY	129	-0.32203	-1.05643	0.356952
GOBP_WNT_SIGNALING_PATHWAY_CALCIUM_MODULATING_PATHWAY	35	-0.397128	-1.05509	0.378834
HALLMARK_WNT_BETA_CATENIN_SIGNALING	41	0.335082	1.03296	0.386167
GOCC_WNT_SIGNALOSOME	11	-0.500268	-1.0665	0.407095
REACTOME_TCF_DEPENDENT_SIGNALING_IN_RESPONSE_TO_WNT	157	-0.310267	-1.03858	0.407742
WP_WNT_SIGNALING	98	-0.321998	-1.02505	0.40979
GU_PDEF_TARGETS_DN	28	0.361916	1.02031	0.419075
MEBARKI_HCC_PROGENITOR_WNT_UP_CTNNB1_DEPENDENT_BLOCKED_BY_FZD8CRD	37	-0.37872	-1.03618	0.435937
BIOCARTA_WNT_PATHWAY	22	0.371634	1.02134	0.439353
MEBARKI_HCC_PROGENITOR_WNT_DN	49	-0.351969	-1.00768	0.454681
PID_WNT_CANONICAL_PATHWAY	19	-0.399581	-0.970149	0.498305
GOBP_NON_CANONICAL_WNT_SIGNALING_PATHWAY_VIA_MAPK_CASCADE	4	-0.608779	-1.01453	0.511538
GOBP_CANONICAL_WNT_SIGNALING_PATHWAY_INVOLVED_IN_REGULATION_OF_CELL_PROLIFERATION	5	-0.533837	-0.954276	0.54955
REACTOME_RUNX1_REGULATES_TRANSCRIPTION_OF_GENES_INVOLVED_IN_WNT_SIGNALING	3	0.594418	0.949663	0.586354
MEBARKI_HCC_PROGENITOR_WNT_DN_BLOCKED_BY_FZD8CRD	40	-0.323854	-0.906729	0.590164
GOMF_WNT_ACTIVATED_RECEPTOR_ACTIVITY	14	-0.399243	-0.898762	0.592784
GOBP_WNT_SIGNALING_PATHWAY_INVOLVED_IN_MIDBRAIN_DOPAMINERGIC_NEURON_DIFFERENTIATION	9	-0.447904	-0.896208	0.613946
GOBP_NEGATIVE_REGULATION_OF_CANONICAL_WNT_SIGNALING_PATHWAY	160	-0.277251	-0.936222	0.61518
MEBARKI_HCC_PROGENITOR_WNT_DN_CTNNB1_DEPENDENT	15	-0.386481	-0.881499	0.621528
PID_WNT_SIGNALING_PATHWAY	23	-0.349848	-0.866174	0.656301
NOJIMA_SFRP2_TARGETS_DN	20	0.329192	0.86321	0.667582
GOBP_REGULATION_OF_WNT_SIGNALING_PATHWAY	323	-0.25874	-0.925312	0.677494
BIOCARTA_PS1_PATHWAY	13	0.356061	0.827566	0.680488
MEBARKI_HCC_PROGENITOR_WNT_DN_CTNNB1_DEPENDENT_BLOCKED_BY_FZD8CRD	9	0.379781	0.823975	0.680751
GOBP_CANONICAL_WNT_SIGNALING_PATHWAY	294	-0.249377	-0.899807	0.726737
REACTOME_BETA_CATENIN_INDEPENDENT_WNT_SIGNALING	132	0.236089	0.888572	0.732218
GOBP_POSITIVE_REGULATION_OF_CANONICAL_WNT_SIGNALING_PATHWAY	134	-0.261833	-0.871426	0.735602
GOBP_POSITIVE_REGULATION_OF_WNT_SIGNALING_PATHWAY	163	-0.254829	-0.86573	0.774648
REACTOME_SIGNALING_BY_WNT	239	-0.249057	-0.872085	0.792476
REACTOME_REPRESSION_OF_WNT_TARGET_GENES	13	0.298913	0.730426	0.821687
GOBP_NEGATIVE_REGULATION_OF_WNT_SIGNALING_PATHWAY	188	-0.247289	-0.855879	0.823606
WP_THE_INFLUENCE_OF_LAMINOPATHIES_ON_WNT_SIGNALING	33	0.244596	0.724718	0.892562
PID_PS1_PATHWAY	42	0.236525	0.73859	0.896359
REACTOME_SIGNALING_BY_WNT_IN_CANCER	32	-0.245171	-0.661097	0.936909
MEBARKI_HCC_PROGENITOR_FZD8CRD_UP	492	-0.208482	-0.778055	0.982143
The bold are values with a p < 0,05

## Sheet: line169
Supplementary Table 5. Gene Set Enrichment Analysis (GSEA).
NAME	SIZE	ES	NES	NOM p-val
MEBARKI_HCC_PROGENITOR_WNT_UP_BLOCKED_BY_FZD8CRD	100	-0.367645	-1.42846	0
MEBARKI_HCC_PROGENITOR_FZD8CRD_UP	492	0.438001	1.48384	0
MEBARKI_HCC_PROGENITOR_FZD8CRD_DN	285	0.416259	1.37669	0.00734523
MEBARKI_HCC_PROGENITOR_WNT_DN	49	0.569106	1.57753	0.0104439
MEBARKI_HCC_PROGENITOR_WNT_DN_BLOCKED_BY_FZD8CRD	40	0.587076	1.59079	0.0182073
GU_PDEF_TARGETS_UP	66	-0.394094	-1.42053	0.0233645
MEBARKI_HCC_PROGENITOR_WNT_UP_CTNNB1_DEPENDENT_BLOCKED_BY_FZD8CRD	37	-0.436754	-1.41257	0.0381944
WP_NCRNAS_INVOLVED_IN_WNT_SIGNALING_IN_HEPATOCELLULAR_CARCINOMA	72	0.484158	1.40979	0.0446097
WP_WNT_SIGNALING	98	0.432412	1.32046	0.0648585
GOCC_WNT_SIGNALOSOME	11	-0.631359	-1.502	0.0660147
WILLERT_WNT_SIGNALING	20	0.604446	1.43933	0.0675676
HALLMARK_WNT_BETA_CATENIN_SIGNALING	41	0.504078	1.36516	0.0842541
REACTOME_WNT_MEDIATED_ACTIVATION_OF_DVL	8	0.727958	1.4428	0.0862069
GOBP_NEGATIVE_REGULATION_OF_WNT_SIGNALING_PATHWAY	188	0.378026	1.24596	0.0940266
WP_LNCRNA_INVOLVEMENT_IN_CANONICAL_WNT_SIGNALING_AND_COLORECTAL_CANCER	79	0.441368	1.29691	0.102439
MEBARKI_HCC_PROGENITOR_WNT_DN_CTNNB1_DEPENDENT	15	0.622229	1.36851	0.113208
GOBP_CANONICAL_WNT_SIGNALING_PATHWAY	294	0.346664	1.16165	0.140042
WP_WNT_SIGNALING_IN_KIDNEY_DISEASE	30	0.494377	1.24558	0.18117
GOBP_PLANAR_CELL_POLARITY_PATHWAY_INVOLVED_IN_NEURAL_TUBE_CLOSURE	10	0.628133	1.29005	0.185484
GOBP_REGULATION_OF_WNT_SIGNALING_PATHWAY	323	0.337313	1.13153	0.186094
REACTOME_WNT_LIGAND_BIOGENESIS_AND_TRAFFICKING	18	0.535274	1.25273	0.186495
GOBP_POSITIVE_REGULATION_OF_WNT_SIGNALING_PATHWAY	163	0.363776	1.16191	0.19
PID_WNT_SIGNALING_PATHWAY	23	0.507013	1.24135	0.191843
GOBP_NEGATIVE_REGULATION_OF_CANONICAL_WNT_SIGNALING_PATHWAY	160	0.360417	1.16005	0.198661
KEGG_WNT_SIGNALING_PATHWAY	129	0.365461	1.15448	0.212644
WP_WNT_SIGNALING_PATHWAY_AND_PLURIPOTENCY	90	0.378549	1.15388	0.218293
GOBP_CELL_CELL_SIGNALING_BY_WNT	456	0.320513	1.09143	0.261398
MEBARKI_HCC_PROGENITOR_WNT_DN_CTNNB1_DEPENDENT_BLOCKED_BY_FZD8CRD	9	0.593043	1.20622	0.283478
GOBP_CANONICAL_WNT_SIGNALING_PATHWAY_INVOLVED_IN_HEART_DEVELOPMENT	3	-0.720607	-1.15826	0.290043
GU_PDEF_TARGETS_DN	28	0.454104	1.14284	0.291845
REACTOME_SIGNALING_BY_WNT_IN_CANCER	32	0.44829	1.15325	0.292647
REACTOME_REPRESSION_OF_WNT_TARGET_GENES	13	-0.453637	-1.12359	0.301435
HOSHIDA_LIVER_CANCER_SUBCLASS_S1	196	0.33285	1.08414	0.313661
GOBP_NEGATIVE_REGULATION_OF_WNT_SIGNALING_PATHWAY_INVOLVED_IN_HEART_DEVELOPMENT	6	0.619526	1.15722	0.320442
GOBP_REGULATION_OF_WNT_SIGNALING_PATHWAY_INVOLVED_IN_HEART_DEVELOPMENT	7	0.60322	1.14898	0.321306
NOJIMA_SFRP2_TARGETS_UP	26	0.448646	1.11409	0.337192
MEBARKI_HCC_PROGENITOR_WNT_UP_CTNNB1_DEPENDENT	67	0.364934	1.06691	0.36423
GOMF_CORECEPTOR_ACTIVITY_INVOLVED_IN_WNT_SIGNALING_PATHWAY	9	0.540605	1.08723	0.395041
GOBP_WNT_SIGNALING_PATHWAY_INVOLVED_IN_HEART_DEVELOPMENT	8	0.563303	1.08932	0.401024
GOMF_CORECEPTOR_ACTIVITY_INVOLVED_IN_WNT_SIGNALING_PATHWAY_PLANAR_CELL_POLARITY_PATHWAY	6	0.583747	1.08917	0.412844
MEBARKI_HCC_PROGENITOR_WNT_UP	151	0.326838	1.03564	0.415158
REACTOME_SIGNALING_BY_WNT	239	0.308376	1.02389	0.429185
WP_THE_INFLUENCE_OF_LAMINOPATHIES_ON_WNT_SIGNALING	33	0.397691	1.02266	0.446154
MEBARKI_HCC_PROGENITOR_WNT_UP_CTNNB1_INDEPENDENT	18	0.441005	1.01044	0.465732
GOBP_CANONICAL_WNT_SIGNALING_PATHWAY_INVOLVED_IN_CARDIAC_MUSCLE_CELL_FATE_COMMITMENT	2	-0.681314	-1.0375	0.469474
GOBP_CANONICAL_WNT_SIGNALING_PATHWAY_INVOLVED_IN_REGULATION_OF_CELL_PROLIFERATION	5	-0.529686	-1.00779	0.492135
GOBP_POSITIVE_REGULATION_OF_CANONICAL_WNT_SIGNALING_PATHWAY	134	0.314022	0.993626	0.498274
BIOCARTA_PS1_PATHWAY	13	-0.392043	-0.961633	0.501305
PID_WNT_CANONICAL_PATHWAY	19	0.411888	0.978728	0.511886
MEBARKI_HCC_PROGENITOR_WNT_DN_CTNNB1_INDEPENDENT	8	0.493022	0.961272	0.532727
GOBP_WNT_SIGNALING_PATHWAY_CALCIUM_MODULATING_PATHWAY	35	0.354027	0.926256	0.562232
GOMF_WNT_ACTIVATED_RECEPTOR_ACTIVITY	14	0.424954	0.929704	0.577114
GOBP_WNT_SIGNALING_PATHWAY_INVOLVED_IN_MIDBRAIN_DOPAMINERGIC_NEURON_DIFFERENTIATION	9	-0.407888	-0.899297	0.590799
REACTOME_NEGATIVE_REGULATION_OF_TCF_DEPENDENT_SIGNALING_BY_WNT_LIGAND_ANTAGONISTS	10	0.431697	0.888736	0.612737
GOBP_REGULATION_OF_WNT_SIGNALING_PATHWAY_PLANAR_CELL_POLARITY_PATHWAY	14	0.399663	0.869976	0.645933
PID_WNT_NONCANONICAL_PATHWAY	32	0.338651	0.87591	0.662921
GOBP_REGULATION_OF_NON_CANONICAL_WNT_SIGNALING_PATHWAY	24	0.357829	0.854463	0.671233
REACTOME_RUNX1_REGULATES_TRANSCRIPTION_OF_GENES_INVOLVED_IN_WNT_SIGNALING	3	0.525685	0.84354	0.688679
GOBP_NEGATIVE_REGULATION_OF_NON_CANONICAL_WNT_SIGNALING_PATHWAY	6	0.437446	0.816747	0.690909
REACTOME_RUNX3_REGULATES_WNT_SIGNALING	8	-0.381676	-0.810871	0.707763
GOBP_NON_CANONICAL_WNT_SIGNALING_PATHWAY	142	0.275441	0.873611	0.71766
GOBP_NON_CANONICAL_WNT_SIGNALING_PATHWAY_VIA_MAPK_CASCADE	4	-0.452151	-0.801358	0.721174
REACTOME_TCF_DEPENDENT_SIGNALING_IN_RESPONSE_TO_WNT	157	0.275215	0.882649	0.728177
REACTOME_BETA_CATENIN_INDEPENDENT_WNT_SIGNALING	132	0.268715	0.847901	0.753425
GOBP_POSITIVE_REGULATION_OF_WNT_SIGNALING_PATHWAY_PLANAR_CELL_POLARITY_PATHWAY	8	0.389925	0.757177	0.757265
GOBP_PLANAR_CELL_POLARITY_PATHWAY_INVOLVED_IN_AXIS_ELONGATION	5	0.395981	0.709019	0.82397
WP_WNT_SIGNALING_PATHWAY_NETPATH	49	0.259852	0.712425	0.88378
NOJIMA_SFRP2_TARGETS_DN	20	-0.260496	-0.710665	0.885057
PID_PS1_PATHWAY	42	0.232501	0.635743	0.947658
BIOCARTA_WNT_PATHWAY	22	0.224024	0.547376	0.963964
The bold are values with a p < 0,05
